# Supplementary material for: Prevalence, spatial patterns and determinants of zero-dose vaccination among children aged 12–23 months in Sub-Saharan Africa: A multilevel spatial analysis
Source: PLoS One. 2026 Mar 20;21(3):e0344293. doi: 10.1371/journal.pone.0344293 (PMC13004531; doi:10.1371/journal.pone.0344293)
Supplement: S2 File — (ZIP) [file pone.0344293.s002.zip › Minimal Data.csv]

v001	caseid	midx	v000	v020	v021	v022	v023	v024	LATNUM	LONGNUM	wt	Zerodosechildren	sex	residence	number_of_alive_children	wealth_index	Mediaexposure	Delivery_assistance	Birth_order	maternal_age	materital_status	Maternal_education	paternal_education	maternal_occupation	sex_HH_head	Paternal_occupation	Place_of_Delivery	ANC_visit	TT_vaccination	Paternal_Education	Maternal_autonomy2	Postnatal_checkup	Distance_to_HF	Country	Country_Income	Geographic_region	Income_Level	Survey_Year
1	00010014 02	1	AO7	all woman sample	1	benguela-rural	benguela-rural	benguela	-12.101381	14.140703	1.086089	zero	female	rural	two	poorer	No	unskilled	second	20-34	In union	no education	yes	yes	male	employed	Home	no visits	0	no education	Not autonomous	No	big problem	Angola	Upper-middle-income countries	Central Africa	middle-income countries	2015-2019
1	00010020 02	1	AO7	all woman sample	1	benguela-rural	benguela-rural	benguela	-12.101381	14.140703	1.086089	zero	female	rural	three	poorest	No	unskilled	fourth or more	20-34	In union	no education	yes	yes	male	employed	Home	no visits	0	no education	Not autonomous	No	big problem	Angola	Upper-middle-income countries	Central Africa	middle-income countries	2015-2019
1	00010022 01	1	AO7	all woman sample	1	benguela-rural	benguela-rural	benguela	-12.101381	14.140703	1.086089	zero	female	rural	four or more	poorest	No	unskilled	fourth or more	20-34	Not in union	no education		yes	female	unemplyed	Home	no visits	0	no education	Not autonomous	No	big problem	Angola	Upper-middle-income countries	Central Africa	middle-income countries	2015-2019
1	00010019 02	1	AO7	all woman sample	1	benguela-rural	benguela-rural	benguela	-12.101381	14.140703	1.086089	zero	female	rural	three	poorest	No	unskilled	fourth or more	20-34	In union	primary	yes	yes	male	employed	Home	no visits	0	no education	Not autonomous	No	big problem	Angola	Upper-middle-income countries	Central Africa	middle-income countries	2015-2019
1	00010002 03	1	AO7	all woman sample	1	benguela-rural	benguela-rural	benguela	-12.101381	14.140703	1.086089	zero	female	rural	one	poorest	No	unskilled	first	15-19	Not in union	no education		yes	male	unemplyed	Home	no visits	0	no education	Not autonomous	No	not a big problem	Angola	Upper-middle-income countries	Central Africa	middle-income countries	2015-2019
2	00020020 04	1	AO7	all woman sample	2	lunda sul-urban	lunda sul-urban	lunda sul	-9.663518	20.377014	.21374001	zero	female	urban	three	richer	Yes	skilled attendant	third	15-19	In union	primary	no	no	male	unemplyed	Health facility	4 or more	0	no education	Not autonomous	No	not a big problem	Angola	Upper-middle-income countries	Central Africa	middle-income countries	2015-2019
2	00020006 01	1	AO7	all woman sample	2	lunda sul-urban	lunda sul-urban	lunda sul	-9.663518	20.377014	.21374001	not-zero	female	urban	four or more	middle	No	unskilled	fourth or more	20-34	In union	no education	no	no	female	unemplyed	Health facility	4 or more	2 or more	no education	Autonomous	No	not a big problem	Angola	Upper-middle-income countries	Central Africa	middle-income countries	2015-2019
2	00020010 04	1	AO7	all woman sample	2	lunda sul-urban	lunda sul-urban	lunda sul	-9.663518	20.377014	.21374001	not-zero	female	urban	four or more	middle	Yes	skilled attendant	fourth or more	35-49	In union	no education	no	yes	female	unemplyed	Health facility	4 or more	2 or more	no education	Autonomous	No	not a big problem	Angola	Upper-middle-income countries	Central Africa	middle-income countries	2015-2019
2	00020021 03	1	AO7	all woman sample	2	lunda sul-urban	lunda sul-urban	lunda sul	-9.663518	20.377014	.21374001	not-zero	male	urban	two	richer	Yes	skilled attendant	second	20-34	Not in union	secondary or higher		yes	male	unemplyed	Health facility	4 or more	1	no education	Not autonomous	No	not a big problem	Angola	Upper-middle-income countries	Central Africa	middle-income countries	2015-2019
2	00020018 01	1	AO7	all woman sample	2	lunda sul-urban	lunda sul-urban	lunda sul	-9.663518	20.377014	.21374001	not-zero	female	urban	four or more	middle	No	unskilled	fourth or more	20-34	In union	no education	no	yes	female	unemplyed	Home	4 or more	0	no education	Autonomous	No	not a big problem	Angola	Upper-middle-income countries	Central Africa	middle-income countries	2015-2019
3	00030009 02	1	AO7	all woman sample	3	luanda-urban	luanda-urban	luanda	-8.928896999999999	13.299542	3.1786039	not-zero	female	urban	four or more	richest	Yes	skilled attendant	fourth or more	35-49	In union	no education	yes	no	male	employed	Health facility	4 or more	1	no education	Not autonomous	No	not a big problem	Angola	Upper-middle-income countries	Central Africa	middle-income countries	2015-2019
3	00030014 02	1	AO7	all woman sample	3	luanda-urban	luanda-urban	luanda	-8.928896999999999	13.299542	3.1786039	not-zero	female	urban	three	middle	Yes	skilled attendant	third	20-34	In union	secondary or higher	yes	yes	male	employed	Health facility	1-3 visits	2 or more	no education	Autonomous	No	big problem	Angola	Upper-middle-income countries	Central Africa	middle-income countries	2015-2019
3	00030016 02	1	AO7	all woman sample	3	luanda-urban	luanda-urban	luanda	-8.928896999999999	13.299542	3.1786039	not-zero	female	urban	four or more	middle	Yes	skilled attendant	fourth or more	35-49	In union	no education	yes	no	male	employed	Health facility	4 or more	2 or more	no education	Not autonomous	Yes	big problem	Angola	Upper-middle-income countries	Central Africa	middle-income countries	2015-2019
3	00030005 01	1	AO7	all woman sample	3	luanda-urban	luanda-urban	luanda	-8.928896999999999	13.299542	3.1786039	not-zero	female	urban	four or more	middle	Yes	skilled attendant	fourth or more	35-49	In union	no education	yes	yes	female	unemplyed	Health facility	4 or more	2 or more	no education	Autonomous	No	not a big problem	Angola	Upper-middle-income countries	Central Africa	middle-income countries	2015-2019
4	00040006 01	1	AO7	all woman sample	4	cuando cubango-rural	cuando cubango-rural	cuando cubango	-14.287585	17.621653	.37287599	zero	female	rural	three	poorer	Yes	unskilled	third	20-34	Not in union	no education		no	female	unemplyed	Home	no visits	0	no education	Not autonomous	No	big problem	Angola	Upper-middle-income countries	Central Africa	middle-income countries	2015-2019
4	00040016 04	1	AO7	all woman sample	4	cuando cubango-rural	cuando cubango-rural	cuando cubango	-14.287585	17.621653	.37287599	not-zero	male	rural	one	middle	Yes	unskilled	first	15-19	Not in union	secondary or higher		no	male	unemplyed	Home	4 or more	0	no education	Not autonomous	No	big problem	Angola	Upper-middle-income countries	Central Africa	middle-income countries	2015-2019
4	00040001 02	1	AO7	all woman sample	4	cuando cubango-rural	cuando cubango-rural	cuando cubango	-14.287585	17.621653	.37287599	zero	male	rural	two	poorest	No	unskilled	second	15-19	Not in union	no education		yes	female	unemplyed	Home	no visits	0	no education	Not autonomous	No	big problem	Angola	Upper-middle-income countries	Central Africa	middle-income countries	2015-2019
4	00040012 01	1	AO7	all woman sample	4	cuando cubango-rural	cuando cubango-rural	cuando cubango	-14.287585	17.621653	.37287599	zero	female	rural	one	poorer	No	unskilled	first	20-34	Not in union	secondary or higher		yes	female	unemplyed	Home	4 or more	0	no education	Not autonomous	No	big problem	Angola	Upper-middle-income countries	Central Africa	middle-income countries	2015-2019
4	00040020 07	1	AO7	all woman sample	4	cuando cubango-rural	cuando cubango-rural	cuando cubango	-14.287585	17.621653	.37287599	zero	female	rural	four or more	middle	No	unskilled	fourth or more	35-49	Not in union	no education		yes	female	unemplyed	Home	no visits	0	no education	Not autonomous	No	big problem	Angola	Upper-middle-income countries	Central Africa	middle-income countries	2015-2019
4	00040005 01	1	AO7	all woman sample	4	cuando cubango-rural	cuando cubango-rural	cuando cubango	-14.287585	17.621653	.37287599	zero	male	rural	three	poorest	No	unskilled	third	20-34	Not in union	no education		yes	female	unemplyed	Home	no visits	0	no education	Not autonomous	No	big problem	Angola	Upper-middle-income countries	Central Africa	middle-income countries	2015-2019
4	00040023 05	1	AO7	all woman sample	4	cuando cubango-rural	cuando cubango-rural	cuando cubango	-14.287585	17.621653	.37287599	not-zero	male	rural	one	poorer	No	unskilled	first	15-19	Not in union	primary		no	female	unemplyed	Home	no visits	0	no education	Not autonomous	No	big problem	Angola	Upper-middle-income countries	Central Africa	middle-income countries	2015-2019
5	00050004 02	1	AO7	all woman sample	5	namibe-rural	namibe-rural	namibe	-14.211038	13.546263	.115988	not-zero	male	rural	three	poorest	No	unskilled	fourth or more	20-34	In union	no education	no	yes	male	employed	Home	1-3 visits	0	no education	Autonomous	No	not a big problem	Angola	Upper-middle-income countries	Central Africa	middle-income countries	2015-2019
5	00050026 02	1	AO7	all woman sample	5	namibe-rural	namibe-rural	namibe	-14.211038	13.546263	.115988	zero	male	rural	one	poorest	No	unskilled	first	20-34	In union	primary	yes	yes	male	employed	Home	no visits	0	no education	Not autonomous	No	big problem	Angola	Upper-middle-income countries	Central Africa	middle-income countries	2015-2019
6	00060003 02	1	AO7	all woman sample	6	cabinda-urban	cabinda-urban	cabinda	-5.562043	12.211461	.36040899	not-zero	male	urban	four or more	richer	Yes	skilled attendant	fourth or more	35-49	In union	primary	yes	yes	male	employed	Health facility	4 or more	2 or more	no education	Not autonomous	No	not a big problem	Angola	Upper-middle-income countries	Central Africa	middle-income countries	2015-2019
6	00060006 02	1	AO7	all woman sample	6	cabinda-urban	cabinda-urban	cabinda	-5.562043	12.211461	.36040899	zero	male	urban	four or more	middle	No	unskilled	fourth or more	20-34	In union	no education	yes	yes	male	employed	Home	4 or more	1	no education	Not autonomous	No	not a big problem	Angola	Upper-middle-income countries	Central Africa	middle-income countries	2015-2019
6	00060023 02	2	AO7	all woman sample	6	cabinda-urban	cabinda-urban	cabinda	-5.562043	12.211461	.36040899	not-zero	female	urban	three	richest	Yes	skilled attendant	second	20-34	In union	secondary or higher	yes	no	male	employed	Health facility	no visits	0	no education	Not autonomous	No	not a big problem	Angola	Upper-middle-income countries	Central Africa	middle-income countries	2015-2019
7	00070007 02	1	AO7	all woman sample	7	cabinda-urban	cabinda-urban	cabinda	-5.580166	12.191222	.31100699	zero	male	urban	two	richer	Yes	unskilled	second	20-34	In union	no education	no	no	male	employed	Home	no visits	0	no education	Not autonomous	No	not a big problem	Angola	Upper-middle-income countries	Central Africa	middle-income countries	2015-2019
7	00070017 01	1	AO7	all woman sample	7	cabinda-urban	cabinda-urban	cabinda	-5.580166	12.191222	.31100699	not-zero	male	urban	three	richer	Yes	skilled attendant	fourth or more	20-34	In union	secondary or higher	yes	yes	female	unemplyed	Health facility	1-3 visits	2 or more	no education	Not autonomous	No	big problem	Angola	Upper-middle-income countries	Central Africa	middle-income countries	2015-2019
7	00070026 01	1	AO7	all woman sample	7	cabinda-urban	cabinda-urban	cabinda	-5.580166	12.191222	.31100699	not-zero	female	urban	two	richer	Yes	skilled attendant	second	20-34	In union	secondary or higher	yes	no	female	unemplyed	Health facility	1-3 visits	1	no education	Not autonomous	No	big problem	Angola	Upper-middle-income countries	Central Africa	middle-income countries	2015-2019
8	00080003 02	1	AO7	all woman sample	8	benguela-urban	benguela-urban	benguela	-12.353335	14.778694	1.382516	not-zero	male	urban	one	poorer	No	unskilled	first	15-19	Not in union	primary		yes	female	unemplyed	Home	1-3 visits	2 or more	no education	Not autonomous	Yes	not a big problem	Angola	Upper-middle-income countries	Central Africa	middle-income countries	2015-2019
8	00080025 03	1	AO7	all woman sample	8	benguela-urban	benguela-urban	benguela	-12.353335	14.778694	1.382516	not-zero	female	urban	one	middle	Yes	unskilled	first	15-19	Not in union	primary		no	male	unemplyed	Home	4 or more	2 or more	no education	Not autonomous	No	not a big problem	Angola	Upper-middle-income countries	Central Africa	middle-income countries	2015-2019
8	00080017 02	1	AO7	all woman sample	8	benguela-urban	benguela-urban	benguela	-12.353335	14.778694	1.382516	not-zero	female	urban	two	richer	Yes	unskilled	third	35-49	In union	primary	yes	yes	male	employed	Home	4 or more	2 or more	no education	Autonomous	No	not a big problem	Angola	Upper-middle-income countries	Central Africa	middle-income countries	2015-2019
8	00080006 03	1	AO7	all woman sample	8	benguela-urban	benguela-urban	benguela	-12.353335	14.778694	1.382516	not-zero	female	urban	two	poorer	Yes	unskilled	second	20-34	Not in union	primary		yes	male	unemplyed	Home	1-3 visits	1	no education	Not autonomous	Yes	not a big problem	Angola	Upper-middle-income countries	Central Africa	middle-income countries	2015-2019
8	00080016 03	1	AO7	all woman sample	8	benguela-urban	benguela-urban	benguela	-12.353335	14.778694	1.382516	not-zero	female	urban	one	middle	Yes	skilled attendant	first	15-19	Not in union	secondary or higher		no	female	unemplyed	Health facility	4 or more	1	no education	Not autonomous	No	not a big problem	Angola	Upper-middle-income countries	Central Africa	middle-income countries	2015-2019
8	00080007 04	1	AO7	all woman sample	8	benguela-urban	benguela-urban	benguela	-12.353335	14.778694	1.382516	not-zero	female	urban	one	poorer	Yes	skilled attendant	first	15-19	Not in union	secondary or higher		no	male	unemplyed	Health facility	1-3 visits	2 or more	no education	Not autonomous	No	not a big problem	Angola	Upper-middle-income countries	Central Africa	middle-income countries	2015-2019
9	00090013 02	1	AO7	all woman sample	9	cuanza sul-rural	cuanza sul-rural	cuanza sul	-11.61019	14.460758	.93379599	not-zero	female	rural	four or more	poorest	No	unskilled	fourth or more	35-49	In union	no education	yes	yes	male	employed	Home	1-3 visits	2 or more	no education	Not autonomous	No	big problem	Angola	Upper-middle-income countries	Central Africa	middle-income countries	2015-2019
9	00090016 02	1	AO7	all woman sample	9	cuanza sul-rural	cuanza sul-rural	cuanza sul	-11.61019	14.460758	.93379599	not-zero	female	rural	three	poorer	Yes	unskilled	third	35-49	In union	primary	yes	yes	male	employed	Home	4 or more	2 or more	no education	Not autonomous	No	big problem	Angola	Upper-middle-income countries	Central Africa	middle-income countries	2015-2019
9	00090018 01	1	AO7	all woman sample	9	cuanza sul-rural	cuanza sul-rural	cuanza sul	-11.61019	14.460758	.93379599	zero	male	rural	two	poorest	No	skilled attendant	second	20-34	Not in union	primary		yes	female	unemplyed	Health facility	4 or more	2 or more	no education	Not autonomous	No	big problem	Angola	Upper-middle-income countries	Central Africa	middle-income countries	2015-2019
9	00090001 01	1	AO7	all woman sample	9	cuanza sul-rural	cuanza sul-rural	cuanza sul	-11.61019	14.460758	.93379599	zero	female	rural	four or more	poorest	No	unskilled	fourth or more	35-49	Not in union	no education		yes	female	unemplyed	Home	no visits	0	no education	Not autonomous	No	not a big problem	Angola	Upper-middle-income countries	Central Africa	middle-income countries	2015-2019
9	00090024 02	1	AO7	all woman sample	9	cuanza sul-rural	cuanza sul-rural	cuanza sul	-11.61019	14.460758	.93379599	not-zero	male	rural	four or more	poorest	No	unskilled	fourth or more	35-49	In union	primary	yes	yes	male	employed	Home	1-3 visits	1	no education	Not autonomous	No	not a big problem	Angola	Upper-middle-income countries	Central Africa	middle-income countries	2015-2019
9	00090012 02	2	AO7	all woman sample	9	cuanza sul-rural	cuanza sul-rural	cuanza sul	-11.61019	14.460758	.93379599	zero	male	rural	four or more	poorest	No	unskilled	third	20-34	In union	primary	yes	yes	male	employed	Home	no visits	0	no education	Not autonomous	No	big problem	Angola	Upper-middle-income countries	Central Africa	middle-income countries	2015-2019
10	00100002 02	2	AO7	all woman sample	10	luanda-urban	luanda-urban	luanda	-8.828196999999999	13.3354	2.6966031	zero	male	urban	four or more	richer	Yes	unskilled	fourth or more	20-34	In union	secondary or higher	yes	no	male	employed	Home	no visits	0	no education	Not autonomous	No	big problem	Angola	Upper-middle-income countries	Central Africa	middle-income countries	2015-2019
10	00100006 02	1	AO7	all woman sample	10	luanda-urban	luanda-urban	luanda	-8.828196999999999	13.3354	2.6966031	not-zero	female	urban	four or more	middle	No	unskilled	fourth or more	35-49	In union	no education	no	no	male	employed	Home	4 or more	2 or more	no education	Not autonomous	Yes	big problem	Angola	Upper-middle-income countries	Central Africa	middle-income countries	2015-2019
10	00100025 02	1	AO7	all woman sample	10	luanda-urban	luanda-urban	luanda	-8.828196999999999	13.3354	2.6966031	not-zero	female	urban	four or more	middle	Yes	unskilled	fourth or more	35-49	In union	no education	yes	no	male	employed	Home	4 or more	2 or more	no education	Not autonomous	No	big problem	Angola	Upper-middle-income countries	Central Africa	middle-income countries	2015-2019
10	00100001 02	2	AO7	all woman sample	10	luanda-urban	luanda-urban	luanda	-8.828196999999999	13.3354	2.6966031	not-zero	male	urban	two	middle	Yes	skilled attendant	first	20-34	In union	primary	yes	no	male	employed	Health facility	no visits	0	no education	Not autonomous	No	not a big problem	Angola	Upper-middle-income countries	Central Africa	middle-income countries	2015-2019
10	00100026 02	1	AO7	all woman sample	10	luanda-urban	luanda-urban	luanda	-8.828196999999999	13.3354	2.6966031	not-zero	female	urban	four or more	middle	Yes	unskilled	fourth or more	20-34	In union	secondary or higher	yes	no	male	unemplyed	Home	4 or more	2 or more	no education	Not autonomous	No	not a big problem	Angola	Upper-middle-income countries	Central Africa	middle-income countries	2015-2019
11	00110023 01	1	AO7	all woman sample	11	luanda-urban	luanda-urban	luanda	-8.888833	13.353182	2.836539	zero	male	urban	three	richest	Yes	unskilled	third	20-34	In union	secondary or higher	yes	yes	female	employed	Home	4 or more	2 or more	no education	Not autonomous	Yes	big problem	Angola	Upper-middle-income countries	Central Africa	middle-income countries	2015-2019
11	00110013 02	1	AO7	all woman sample	11	luanda-urban	luanda-urban	luanda	-8.888833	13.353182	2.836539	not-zero	male	urban	three	richer	Yes	skilled attendant	third	20-34	In union	secondary or higher	yes	no	male	unemplyed	Health facility	4 or more	2 or more	no education	Not autonomous	Yes	big problem	Angola	Upper-middle-income countries	Central Africa	middle-income countries	2015-2019
11	00110024 02	1	AO7	all woman sample	11	luanda-urban	luanda-urban	luanda	-8.888833	13.353182	2.836539	not-zero	female	urban	two	richer	Yes	unskilled	second	20-34	In union	secondary or higher	yes	no	male	employed	Home	1-3 visits	2 or more	no education	Not autonomous	Yes	big problem	Angola	Upper-middle-income countries	Central Africa	middle-income countries	2015-2019
11	00110026 02	1	AO7	all woman sample	11	luanda-urban	luanda-urban	luanda	-8.888833	13.353182	2.836539	not-zero	female	urban	two	richest	Yes	skilled attendant	second	20-34	In union	secondary or higher	yes	yes	male	employed	Health facility	1-3 visits	2 or more	no education	Not autonomous	No	not a big problem	Angola	Upper-middle-income countries	Central Africa	middle-income countries	2015-2019
11	00110002 02	1	AO7	all woman sample	11	luanda-urban	luanda-urban	luanda	-8.888833	13.353182	2.836539	not-zero	female	urban	three	richer	No	skilled attendant	fourth or more	20-34	In union	primary	yes	yes	male	employed	Health facility	4 or more	1	no education	Autonomous	No	not a big problem	Angola	Upper-middle-income countries	Central Africa	middle-income countries	2015-2019
11	00110021 02	1	AO7	all woman sample	11	luanda-urban	luanda-urban	luanda	-8.888833	13.353182	2.836539	not-zero	female	urban	four or more	richest	Yes	skilled attendant	fourth or more	20-34	In union	secondary or higher	yes	no	male	employed	Health facility	4 or more	2 or more	no education	Not autonomous	Yes	big problem	Angola	Upper-middle-income countries	Central Africa	middle-income countries	2015-2019
11	00110018 04	1	AO7	all woman sample	11	luanda-urban	luanda-urban	luanda	-8.888833	13.353182	2.836539	not-zero	male	urban	one	richest	Yes	skilled attendant	first	20-34	Not in union	secondary or higher		yes	male	unemplyed	Health facility	4 or more	1	no education	Not autonomous	Yes	not a big problem	Angola	Upper-middle-income countries	Central Africa	middle-income countries	2015-2019
12	00120016 01	2	AO7	all woman sample	12	namibe-rural	namibe-rural	namibe	-14.236392	12.415434	.43714499	zero	male	rural	four or more	middle	Yes	skilled attendant	fourth or more	35-49	In union	primary	yes	yes	female	unemplyed	Health facility	no visits	0	no education	Not autonomous	No	not a big problem	Angola	Upper-middle-income countries	Central Africa	middle-income countries	2015-2019
12	00120005 01	2	AO7	all woman sample	12	namibe-rural	namibe-rural	namibe	-14.236392	12.415434	.43714499	zero	male	rural	two	poorer	Yes	skilled attendant	second	20-34	Not in union	primary		yes	female	unemplyed	Health facility	no visits	0	no education	Not autonomous	No	not a big problem	Angola	Upper-middle-income countries	Central Africa	middle-income countries	2015-2019
12	00120013 02	1	AO7	all woman sample	12	namibe-rural	namibe-rural	namibe	-14.236392	12.415434	.43714499	not-zero	male	rural	four or more	poorer	Yes	unskilled	fourth or more	20-34	In union	primary	yes	yes	male	unemplyed	Home	no visits	0	no education	Autonomous	No	big problem	Angola	Upper-middle-income countries	Central Africa	middle-income countries	2015-2019
12	00120026 03	1	AO7	all woman sample	12	namibe-rural	namibe-rural	namibe	-14.236392	12.415434	.43714499	not-zero	male	rural	one	middle	Yes	skilled attendant	second	20-34	Not in union	secondary or higher		yes	male	unemplyed	Health facility	4 or more	2 or more	no education	Not autonomous	No	big problem	Angola	Upper-middle-income countries	Central Africa	middle-income countries	2015-2019
12	00120010 01	1	AO7	all woman sample	12	namibe-rural	namibe-rural	namibe	-14.236392	12.415434	.43714499	not-zero	female	rural	four or more	middle	Yes	skilled attendant	fourth or more	35-49	Not in union	primary		yes	female	unemplyed	Health facility	4 or more	2 or more	no education	Not autonomous	Yes	not a big problem	Angola	Upper-middle-income countries	Central Africa	middle-income countries	2015-2019
12	00120023 01	1	AO7	all woman sample	12	namibe-rural	namibe-rural	namibe	-14.236392	12.415434	.43714499	not-zero	female	rural	four or more	poorer	No	skilled attendant	fourth or more	20-34	In union	primary	yes	yes	female	unemplyed	Health facility	4 or more	2 or more	no education	Not autonomous	Yes	big problem	Angola	Upper-middle-income countries	Central Africa	middle-income countries	2015-2019
12	00120007 01	2	AO7	all woman sample	12	namibe-rural	namibe-rural	namibe	-14.236392	12.415434	.43714499	zero	female	rural	four or more	poorer	No	unskilled	fourth or more	35-49	In union	primary	yes	yes	female	unemplyed	Home	no visits	0	no education	Autonomous	No	big problem	Angola	Upper-middle-income countries	Central Africa	middle-income countries	2015-2019
12	00120006 01	1	AO7	all woman sample	12	namibe-rural	namibe-rural	namibe	-14.236392	12.415434	.43714499	zero	female	rural	four or more	middle	No	skilled attendant	fourth or more	20-34	In union	primary	no	yes	female	unemplyed	Health facility	4 or more	2 or more	no education	Not autonomous	Yes	not a big problem	Angola	Upper-middle-income countries	Central Africa	middle-income countries	2015-2019
13	00130014 02	1	AO7	all woman sample	13	malanje-rural	malanje-rural	malanje	-9.096904	15.741176	.60405302	zero	male	rural	two	poorest	No	unskilled	second	20-34	In union	no education	yes	yes	male	unemplyed	Home	no visits	0	no education	Autonomous	No	big problem	Angola	Upper-middle-income countries	Central Africa	middle-income countries	2015-2019
13	00130026 03	1	AO7	all woman sample	13	malanje-rural	malanje-rural	malanje	-9.096904	15.741176	.60405302	zero	female	rural	four or more	poorer	No	unskilled	fourth or more	20-34	In union	no education	no	yes	female	unemplyed	Home	no visits	0	no education	Not autonomous	No	big problem	Angola	Upper-middle-income countries	Central Africa	middle-income countries	2015-2019
13	00130011 01	1	AO7	all woman sample	13	malanje-rural	malanje-rural	malanje	-9.096904	15.741176	.60405302	not-zero	female	rural	three	poorest	Yes	unskilled	third	20-34	In union	no education	yes	yes	female	unemplyed	Home	1-3 visits	1	no education	Not autonomous	No	big problem	Angola	Upper-middle-income countries	Central Africa	middle-income countries	2015-2019
13	00130006 01	1	AO7	all woman sample	13	malanje-rural	malanje-rural	malanje	-9.096904	15.741176	.60405302	not-zero	female	rural	four or more	poorer	No	unskilled	fourth or more	35-49	In union	no education	no	yes	female	unemplyed	Home	4 or more	2 or more	no education	Not autonomous	No	big problem	Angola	Upper-middle-income countries	Central Africa	middle-income countries	2015-2019
13	00130024 02	1	AO7	all woman sample	13	malanje-rural	malanje-rural	malanje	-9.096904	15.741176	.60405302	not-zero	female	rural	four or more	poorest	No	unskilled	fourth or more	35-49	In union	no education	yes	yes	male	employed	Home	4 or more	2 or more	no education	Not autonomous	No	big problem	Angola	Upper-middle-income countries	Central Africa	middle-income countries	2015-2019
14	00140020 01	2	AO7	all woman sample	14	cuando cubango-urban	cuando cubango-urban	cuando cubango	-14.666671	17.686694	.49130601	zero	female	urban	four or more	poorer	No	unskilled	third	20-34	Not in union	no education		no	female	unemplyed	Home	no visits	0	no education	Not autonomous	No	big problem	Angola	Upper-middle-income countries	Central Africa	middle-income countries	2015-2019
15	00150023 01	1	AO7	all woman sample	15	huíla-urban	huíla-urban	huíla	-14.921756	13.510776	.55901802	not-zero	male	urban	four or more	richer	Yes	skilled attendant	fourth or more	20-34	Not in union	secondary or higher		yes	female	unemplyed	Health facility	4 or more	1	no education	Not autonomous	Yes	not a big problem	Angola	Upper-middle-income countries	Central Africa	middle-income countries	2015-2019
15	00150011 01	1	AO7	all woman sample	15	huíla-urban	huíla-urban	huíla	-14.921756	13.510776	.55901802	not-zero	female	urban	four or more	richer	Yes	skilled attendant	fourth or more	35-49	Not in union	secondary or higher		no	female	unemplyed	Health facility	4 or more	2 or more	no education	Not autonomous	Yes	big problem	Angola	Upper-middle-income countries	Central Africa	middle-income countries	2015-2019
15	00150005 02	1	AO7	all woman sample	15	huíla-urban	huíla-urban	huíla	-14.921756	13.510776	.55901802	not-zero	male	urban	two	richest	Yes	skilled attendant	second	20-34	In union	secondary or higher	yes	yes	male	employed	Health facility	4 or more	2 or more	no education	Not autonomous	Yes	not a big problem	Angola	Upper-middle-income countries	Central Africa	middle-income countries	2015-2019
15	00150024 02	1	AO7	all woman sample	15	huíla-urban	huíla-urban	huíla	-14.921756	13.510776	.55901802	not-zero	male	urban	one	middle	Yes	skilled attendant	second	15-19	In union	secondary or higher	yes	yes	male	employed	Health facility	4 or more	2 or more	no education	Not autonomous	Yes	not a big problem	Angola	Upper-middle-income countries	Central Africa	middle-income countries	2015-2019
16	00160023 02	1	AO7	all woman sample	16	lunda norte-rural	lunda norte-rural	lunda norte	-8.908462999999999	20.259352	1.336114	zero	male	rural	four or more	poorest	No	skilled attendant	fourth or more	35-49	In union	no education	no	yes	male	employed	Health facility	1-3 visits	2 or more	no education	Not autonomous	No	big problem	Angola	Upper-middle-income countries	Central Africa	middle-income countries	2015-2019
16	00160007 02	1	AO7	all woman sample	16	lunda norte-rural	lunda norte-rural	lunda norte	-8.908462999999999	20.259352	1.336114	zero	male	rural	two	poorest	No	skilled attendant	second	20-34	In union	primary	yes	yes	male	employed	Health facility	4 or more	2 or more	no education	Autonomous	Yes	big problem	Angola	Upper-middle-income countries	Central Africa	middle-income countries	2015-2019
16	00160026 01	1	AO7	all woman sample	16	lunda norte-rural	lunda norte-rural	lunda norte	-8.908462999999999	20.259352	1.336114	zero	male	rural	four or more	poorest	No	unskilled	fourth or more	20-34	In union	no education	no	yes	female	unemplyed	Home	no visits	0	no education	Not autonomous	No	big problem	Angola	Upper-middle-income countries	Central Africa	middle-income countries	2015-2019
16	00160012 02	1	AO7	all woman sample	16	lunda norte-rural	lunda norte-rural	lunda norte	-8.908462999999999	20.259352	1.336114	zero	male	rural	two	poorer	No	unskilled	second	20-34	In union	no education	yes	yes	male	employed	Home	no visits	0	no education	Not autonomous	No	big problem	Angola	Upper-middle-income countries	Central Africa	middle-income countries	2015-2019
16	00160024 02	1	AO7	all woman sample	16	lunda norte-rural	lunda norte-rural	lunda norte	-8.908462999999999	20.259352	1.336114	zero	male	rural	four or more	poorest	Yes	unskilled	fourth or more	35-49	In union	no education	no	yes	male	employed	Home	1-3 visits	1	no education	Not autonomous	No	big problem	Angola	Upper-middle-income countries	Central Africa	middle-income countries	2015-2019
17	00170002 02	1	AO7	all woman sample	17	huambo-rural	huambo-rural	huambo	-12.275742	16.026318	.81512398	not-zero	female	rural	three	poorest	No	unskilled	third	20-34	In union	primary	yes	yes	male	employed	Home	4 or more	2 or more	no education	Not autonomous	No	not a big problem	Angola	Upper-middle-income countries	Central Africa	middle-income countries	2015-2019
17	00170021 02	1	AO7	all woman sample	17	huambo-rural	huambo-rural	huambo	-12.275742	16.026318	.81512398	not-zero	male	rural	four or more	poorer	No	unskilled	fourth or more	35-49	In union	no education	no	yes	male	employed	Home	no visits	0	no education	Autonomous	No	big problem	Angola	Upper-middle-income countries	Central Africa	middle-income countries	2015-2019
17	00170020 02	1	AO7	all woman sample	17	huambo-rural	huambo-rural	huambo	-12.275742	16.026318	.81512398	zero	female	rural	three	poorest	Yes	unskilled	fourth or more	35-49	In union	no education	yes	yes	male	employed	Home	4 or more	1	no education	Not autonomous	No	big problem	Angola	Upper-middle-income countries	Central Africa	middle-income countries	2015-2019
17	00170011 02	1	AO7	all woman sample	17	huambo-rural	huambo-rural	huambo	-12.275742	16.026318	.81512398	not-zero	female	rural	three	poorer	No	skilled attendant	fourth or more	35-49	In union	primary	yes	yes	male	employed	Health facility	1-3 visits	2 or more	no education	Not autonomous	No	not a big problem	Angola	Upper-middle-income countries	Central Africa	middle-income countries	2015-2019
17	00170004 02	1	AO7	all woman sample	17	huambo-rural	huambo-rural	huambo	-12.275742	16.026318	.81512398	zero	male	rural	four or more	poorer	No	skilled attendant	fourth or more	20-34	In union	no education	no	yes	male	employed	Health facility	4 or more	2 or more	no education	Not autonomous	No	big problem	Angola	Upper-middle-income countries	Central Africa	middle-income countries	2015-2019
18	00180015 01	1	AO7	all woman sample	18	malanje-urban	malanje-urban	malanje	-9.553535999999999	16.389127	.98948002	not-zero	male	urban	four or more	middle	Yes	skilled attendant	fourth or more	20-34	In union	secondary or higher	yes	yes	female	employed	Health facility	4 or more	2 or more	no education	Not autonomous	Yes	not a big problem	Angola	Upper-middle-income countries	Central Africa	middle-income countries	2015-2019
18	00180010 02	1	AO7	all woman sample	18	malanje-urban	malanje-urban	malanje	-9.553535999999999	16.389127	.98948002	not-zero	male	urban	one	middle	Yes	skilled attendant	first	15-19	In union	secondary or higher	yes	no	male	employed	Health facility	no visits	2 or more	no education	Not autonomous	No	not a big problem	Angola	Upper-middle-income countries	Central Africa	middle-income countries	2015-2019
18	00180026 02	1	AO7	all woman sample	18	malanje-urban	malanje-urban	malanje	-9.553535999999999	16.389127	.98948002	zero	male	urban	four or more	middle	No	unskilled	fourth or more	20-34	In union	no education	yes	yes	male	employed	Home	1-3 visits	1	no education	Not autonomous	No	not a big problem	Angola	Upper-middle-income countries	Central Africa	middle-income countries	2015-2019
18	00180013 01	1	AO7	all woman sample	18	malanje-urban	malanje-urban	malanje	-9.553535999999999	16.389127	.98948002	not-zero	male	urban	four or more	middle	Yes	unskilled	fourth or more	20-34	In union	primary	yes	yes	female	unemplyed	Health facility	no visits	1	no education	Autonomous	Yes	not a big problem	Angola	Upper-middle-income countries	Central Africa	middle-income countries	2015-2019
18	00180017 02	1	AO7	all woman sample	18	malanje-urban	malanje-urban	malanje	-9.553535999999999	16.389127	.98948002	not-zero	female	urban	three	middle	Yes	skilled attendant	third	20-34	In union	primary	yes	no	male	employed	Home	no visits	0	no education	Not autonomous	No	big problem	Angola	Upper-middle-income countries	Central Africa	middle-income countries	2015-2019
19	00190018 02	1	AO7	all woman sample	19	huíla-rural	huíla-rural	huíla	-13.705202	14.597441	2.63114	not-zero	male	rural	four or more	poorest	No	unskilled	fourth or more	20-34	In union	primary	yes	yes	male	employed	Home	4 or more	2 or more	no education	Autonomous	No	not a big problem	Angola	Upper-middle-income countries	Central Africa	middle-income countries	2015-2019
19	00190007 03	1	AO7	all woman sample	19	huíla-rural	huíla-rural	huíla	-13.705202	14.597441	2.63114	not-zero	male	rural	one	poorest	Yes	skilled attendant	first	15-19	Not in union	primary		no	female	unemplyed	Home	1-3 visits	1	no education	Not autonomous	No	big problem	Angola	Upper-middle-income countries	Central Africa	middle-income countries	2015-2019
19	00190022 03	1	AO7	all woman sample	19	huíla-rural	huíla-rural	huíla	-13.705202	14.597441	2.63114	not-zero	male	rural	one	poorest	Yes	unskilled	first	20-34	Not in union	primary		yes	male	unemplyed	Home	4 or more	1	no education	Not autonomous	No	big problem	Angola	Upper-middle-income countries	Central Africa	middle-income countries	2015-2019
19	00190016 02	1	AO7	all woman sample	19	huíla-rural	huíla-rural	huíla	-13.705202	14.597441	2.63114	not-zero	female	rural	four or more	poorest	No	skilled attendant	fourth or more	20-34	In union	primary	yes	yes	male	employed	Home	no visits	0	no education	Not autonomous	Yes	not a big problem	Angola	Upper-middle-income countries	Central Africa	middle-income countries	2015-2019
20	00200012 02	1	AO7	all woman sample	20	moxico-rural	moxico-rural	moxico	-15.341305	21.485585	.49839199	zero	male	rural	four or more	poorest	No	unskilled	fourth or more	35-49	In union	no education	no	yes	male	employed	Home	no visits	0	no education	Not autonomous	No	big problem	Angola	Upper-middle-income countries	Central Africa	middle-income countries	2015-2019
20	00200026 02	1	AO7	all woman sample	20	moxico-rural	moxico-rural	moxico	-15.341305	21.485585	.49839199	zero	male	rural	three	poorest	No	unskilled	third	20-34	In union	no education	no	yes	male	employed	Home	no visits	0	no education	Not autonomous	No	big problem	Angola	Upper-middle-income countries	Central Africa	middle-income countries	2015-2019
20	00200003 01	1	AO7	all woman sample	20	moxico-rural	moxico-rural	moxico	-15.341305	21.485585	.49839199	zero	male	rural	three	poorest	No	unskilled	third	20-34	In union	no education	no	yes	female	unemplyed	Home	no visits	0	no education	Not autonomous	No	big problem	Angola	Upper-middle-income countries	Central Africa	middle-income countries	2015-2019
21	00210019 02	1	AO7	all woman sample	21	lunda norte-rural	lunda norte-rural	lunda norte	-8.697084	19.727543	.61690801	zero	female	rural	two	poorest	No	unskilled	second	35-49	In union	no education	no	yes	male	employed	Home	no visits	0	no education	Autonomous	No	not a big problem	Angola	Upper-middle-income countries	Central Africa	middle-income countries	2015-2019
21	00210013 01	1	AO7	all woman sample	21	lunda norte-rural	lunda norte-rural	lunda norte	-8.697084	19.727543	.61690801	zero	female	rural	one	poorest	No	unskilled	first	20-34	Not in union	no education		no	female	unemplyed	Home	1-3 visits	0	no education	Not autonomous	No	big problem	Angola	Upper-middle-income countries	Central Africa	middle-income countries	2015-2019
21	00210008 02	1	AO7	all woman sample	21	lunda norte-rural	lunda norte-rural	lunda norte	-8.697084	19.727543	.61690801	zero	male	rural	four or more	poorest	No	skilled attendant	fourth or more	35-49	In union	no education	yes	yes	male	employed	Home	1-3 visits	2 or more	no education	Autonomous	No	big problem	Angola	Upper-middle-income countries	Central Africa	middle-income countries	2015-2019
22	00220023 02	1	AO7	all woman sample	22	lunda norte-urban	lunda norte-urban	lunda norte	-7.374192	20.809691	.36423099	not-zero	female	urban	three	richest	Yes	skilled attendant	third	20-34	In union	secondary or higher	yes	yes	male	employed	Health facility	4 or more	2 or more	no education	Not autonomous	No	not a big problem	Angola	Upper-middle-income countries	Central Africa	middle-income countries	2015-2019
22	00220018 01	1	AO7	all woman sample	22	lunda norte-urban	lunda norte-urban	lunda norte	-7.374192	20.809691	.36423099	not-zero	male	urban	four or more	richer	Yes	skilled attendant	fourth or more	20-34	In union	secondary or higher	no	yes	female	unemplyed	Health facility	1-3 visits	1	no education	Not autonomous	No	not a big problem	Angola	Upper-middle-income countries	Central Africa	middle-income countries	2015-2019
22	00220014 06	1	AO7	all woman sample	22	lunda norte-urban	lunda norte-urban	lunda norte	-7.374192	20.809691	.36423099	not-zero	female	urban	one	richer	Yes	skilled attendant	first	20-34	In union	no education	yes	yes	male	employed	Health facility	no visits	0	no education	Not autonomous	No	big problem	Angola	Upper-middle-income countries	Central Africa	middle-income countries	2015-2019
22	00220025 01	2	AO7	all woman sample	22	lunda norte-urban	lunda norte-urban	lunda norte	-7.374192	20.809691	.36423099	zero	female	urban	three	richest	Yes	skilled attendant	second	20-34	In union	secondary or higher	no	yes	female	unemplyed	Health facility	no visits	0	no education	Not autonomous	No	not a big problem	Angola	Upper-middle-income countries	Central Africa	middle-income countries	2015-2019
22	00220024 02	1	AO7	all woman sample	22	lunda norte-urban	lunda norte-urban	lunda norte	-7.374192	20.809691	.36423099	not-zero	female	urban	four or more	richest	Yes	skilled attendant	fourth or more	35-49	In union	secondary or higher	yes	yes	male	unemplyed	Health facility	1-3 visits	2 or more	no education	Autonomous	No	not a big problem	Angola	Upper-middle-income countries	Central Africa	middle-income countries	2015-2019
23	00230011 01	1	AO7	all woman sample	23	luanda-rural	luanda-rural	luanda	-8.910589	13.45499	2.042516	not-zero	female	rural	three	middle	Yes	skilled attendant	third	20-34	In union	secondary or higher	yes	yes	female	unemplyed	Health facility	4 or more	2 or more	no education	Not autonomous	Yes	big problem	Angola	Upper-middle-income countries	Central Africa	middle-income countries	2015-2019
23	00230019 02	1	AO7	all woman sample	23	luanda-rural	luanda-rural	luanda	-8.910589	13.45499	2.042516	zero	female	rural	one	richer	No	unskilled	first	20-34	Not in union	secondary or higher		yes	female	unemplyed	Home	no visits	0	no education	Not autonomous	No	big problem	Angola	Upper-middle-income countries	Central Africa	middle-income countries	2015-2019
23	00230010 02	1	AO7	all woman sample	23	luanda-rural	luanda-rural	luanda	-8.910589	13.45499	2.042516	not-zero	female	rural	two	middle	No	unskilled	second	20-34	In union	no education	no	yes	male	employed	Home	4 or more	2 or more	no education	Autonomous	No	big problem	Angola	Upper-middle-income countries	Central Africa	middle-income countries	2015-2019
23	00230002 02	1	AO7	all woman sample	23	luanda-rural	luanda-rural	luanda	-8.910589	13.45499	2.042516	not-zero	female	rural	two	richer	Yes	unskilled	second	20-34	In union	secondary or higher	yes	yes	male	employed	Home	4 or more	2 or more	no education	Not autonomous	No	big problem	Angola	Upper-middle-income countries	Central Africa	middle-income countries	2015-2019
23	00230005 02	1	AO7	all woman sample	23	luanda-rural	luanda-rural	luanda	-8.910589	13.45499	2.042516	not-zero	female	rural	three	middle	Yes	unskilled	third	20-34	In union	no education	yes	yes	male	employed	Home	no visits	0	no education	Not autonomous	No	big problem	Angola	Upper-middle-income countries	Central Africa	middle-income countries	2015-2019
24	00240020 02	1	AO7	all woman sample	24	malanje-rural	malanje-rural	malanje	-10.561233	17.424434	.40794501	zero	female	rural	two	middle	No	unskilled	fourth or more	20-34	Not in union	no education		yes	male	unemplyed	Home	no visits	0	no education	Not autonomous	No	big problem	Angola	Upper-middle-income countries	Central Africa	middle-income countries	2015-2019
24	00240021 02	1	AO7	all woman sample	24	malanje-rural	malanje-rural	malanje	-10.561233	17.424434	.40794501	zero	female	rural	four or more	poorest	Yes	skilled attendant	fourth or more	35-49	In union	no education	yes	yes	male	employed	Home	no visits	0	no education	Not autonomous	No	big problem	Angola	Upper-middle-income countries	Central Africa	middle-income countries	2015-2019
24	00240011 02	1	AO7	all woman sample	24	malanje-rural	malanje-rural	malanje	-10.561233	17.424434	.40794501	not-zero	male	rural	four or more	poorest	No	unskilled	fourth or more	35-49	In union	no education	no	yes	male	employed	Home	1-3 visits	0	no education	Autonomous	No	not a big problem	Angola	Upper-middle-income countries	Central Africa	middle-income countries	2015-2019
24	00240026 02	1	AO7	all woman sample	24	malanje-rural	malanje-rural	malanje	-10.561233	17.424434	.40794501	zero	female	rural	one	poorest	No	unskilled	first	20-34	In union	no education	no	no	male	employed	Home	no visits	0	no education	Not autonomous	No	not a big problem	Angola	Upper-middle-income countries	Central Africa	middle-income countries	2015-2019
24	00240008 02	1	AO7	all woman sample	24	malanje-rural	malanje-rural	malanje	-10.561233	17.424434	.40794501	zero	female	rural	two	poorer	No	unskilled	second	20-34	In union	no education	yes	yes	male	employed	Home	no visits	0	no education	Not autonomous	No	big problem	Angola	Upper-middle-income countries	Central Africa	middle-income countries	2015-2019
25	00250004 02	1	AO7	all woman sample	25	luanda-urban	luanda-urban	luanda	-8.881347999999999	13.315149	2.56533	not-zero	male	urban	three	richest	Yes	skilled attendant	third	20-34	In union	secondary or higher	yes	no	male	employed	Health facility	4 or more	2 or more	no education	Not autonomous	No	not a big problem	Angola	Upper-middle-income countries	Central Africa	middle-income countries	2015-2019
25	00250016 03	1	AO7	all woman sample	25	luanda-urban	luanda-urban	luanda	-8.881347999999999	13.315149	2.56533	not-zero	female	urban	one	richest	Yes	skilled attendant	first	20-34	Not in union	secondary or higher		no	male	unemplyed	Health facility	4 or more	2 or more	no education	Not autonomous	No	not a big problem	Angola	Upper-middle-income countries	Central Africa	middle-income countries	2015-2019
25	00250017 02	1	AO7	all woman sample	25	luanda-urban	luanda-urban	luanda	-8.881347999999999	13.315149	2.56533	zero	male	urban	three	richest	Yes	skilled attendant	third	20-34	In union	secondary or higher	yes	no	male	employed	Health facility	4 or more	2 or more	no education	Autonomous	No	not a big problem	Angola	Upper-middle-income countries	Central Africa	middle-income countries	2015-2019
25	00250009 02	1	AO7	all woman sample	25	luanda-urban	luanda-urban	luanda	-8.881347999999999	13.315149	2.56533	zero	male	urban	four or more	richest	Yes	skilled attendant	fourth or more	20-34	In union	secondary or higher	yes	no	male	employed	Health facility	no visits	0	no education	Not autonomous	Yes	not a big problem	Angola	Upper-middle-income countries	Central Africa	middle-income countries	2015-2019
26	00260007 03	1	AO7	all woman sample	26	zaire-urban	zaire-urban	zaire	-6.819462	13.327338	.38867301	not-zero	female	urban	two	richer	Yes	skilled attendant	second	20-34	Not in union	secondary or higher		no	male	unemplyed	Health facility	4 or more	1	no education	Not autonomous	No	not a big problem	Angola	Upper-middle-income countries	Central Africa	middle-income countries	2015-2019
26	00260006 02	1	AO7	all woman sample	26	zaire-urban	zaire-urban	zaire	-6.819462	13.327338	.38867301	not-zero	female	urban	four or more	middle	Yes	skilled attendant	fourth or more	20-34	In union	primary	yes	yes	male	employed	Health facility	4 or more	1	no education	Not autonomous	No	not a big problem	Angola	Upper-middle-income countries	Central Africa	middle-income countries	2015-2019
26	00260019 02	1	AO7	all woman sample	26	zaire-urban	zaire-urban	zaire	-6.819462	13.327338	.38867301	not-zero	female	urban	four or more	middle	Yes	skilled attendant	fourth or more	20-34	In union	secondary or higher	yes	yes	male	employed	Health facility	4 or more	2 or more	no education	Not autonomous	No	not a big problem	Angola	Upper-middle-income countries	Central Africa	middle-income countries	2015-2019
26	00260019 02	2	AO7	all woman sample	26	zaire-urban	zaire-urban	zaire	-6.819462	13.327338	.38867301	not-zero	female	urban	four or more	middle	Yes	skilled attendant	third	20-34	In union	secondary or higher	yes	yes	male	employed	Health facility	no visits	0	no education	Not autonomous	No	not a big problem	Angola	Upper-middle-income countries	Central Africa	middle-income countries	2015-2019
27	00270001 02	1	AO7	all woman sample	27	lunda sul-urban	lunda sul-urban	lunda sul	-10.151903	19.264746	.32579499	not-zero	male	urban	four or more	middle	Yes	unskilled	fourth or more	35-49	In union	no education	yes	yes	male	employed	Home	4 or more	0	no education	Not autonomous	No	big problem	Angola	Upper-middle-income countries	Central Africa	middle-income countries	2015-2019
27	00270006 01	1	AO7	all woman sample	27	lunda sul-urban	lunda sul-urban	lunda sul	-10.151903	19.264746	.32579499	not-zero	female	urban	two	poorer	Yes	skilled attendant	second	20-34	In union	no education	yes	yes	female	unemplyed	Health facility	4 or more	1	no education	Not autonomous	No	not a big problem	Angola	Upper-middle-income countries	Central Africa	middle-income countries	2015-2019
27	00270022 02	1	AO7	all woman sample	27	lunda sul-urban	lunda sul-urban	lunda sul	-10.151903	19.264746	.32579499	not-zero	male	urban	four or more	poorer	No	unskilled	fourth or more	35-49	In union	no education	no	yes	male	unemplyed	Home	4 or more	2 or more	no education	Not autonomous	No	not a big problem	Angola	Upper-middle-income countries	Central Africa	middle-income countries	2015-2019
27	00270018 01	1	AO7	all woman sample	27	lunda sul-urban	lunda sul-urban	lunda sul	-10.151903	19.264746	.32579499	not-zero	male	urban	three	poorer	Yes	unskilled	third	20-34	In union	no education	no	no	female	unemplyed	Home	1-3 visits	1	no education	Not autonomous	No	not a big problem	Angola	Upper-middle-income countries	Central Africa	middle-income countries	2015-2019
27	00270023 02	1	AO7	all woman sample	27	lunda sul-urban	lunda sul-urban	lunda sul	-10.151903	19.264746	.32579499	not-zero	female	urban	four or more	middle	Yes	unskilled	fourth or more	35-49	In union	no education	no	no	male	employed	Home	4 or more	2 or more	no education	Autonomous	No	not a big problem	Angola	Upper-middle-income countries	Central Africa	middle-income countries	2015-2019
27	00270026 04	1	AO7	all woman sample	27	lunda sul-urban	lunda sul-urban	lunda sul	-10.151903	19.264746	.32579499	not-zero	female	urban	two	richer	Yes	unskilled	third	20-34	Not in union	secondary or higher		no	female	unemplyed	Health facility	4 or more	2 or more	no education	Not autonomous	No	not a big problem	Angola	Upper-middle-income countries	Central Africa	middle-income countries	2015-2019
28	00280018 02	1	AO7	all woman sample	28	lunda norte-urban	lunda norte-urban	lunda norte	-8.461192	20.71533	.62199497	not-zero	male	urban	four or more	poorer	Yes	unskilled	fourth or more	20-34	In union	primary	yes	yes	male	employed	Home	4 or more	0	no education	Autonomous	Yes	not a big problem	Angola	Upper-middle-income countries	Central Africa	middle-income countries	2015-2019
28	00280022 01	1	AO7	all woman sample	28	lunda norte-urban	lunda norte-urban	lunda norte	-8.461192	20.71533	.62199497	not-zero	male	urban	two	poorer	Yes	skilled attendant	second	20-34	Not in union	primary		no	female	unemplyed	Health facility	1-3 visits	2 or more	no education	Not autonomous	No	not a big problem	Angola	Upper-middle-income countries	Central Africa	middle-income countries	2015-2019
28	00280008 02	1	AO7	all woman sample	28	lunda norte-urban	lunda norte-urban	lunda norte	-8.461192	20.71533	.62199497	not-zero	female	urban	one	poorer	Yes	skilled attendant	first	15-19	In union	primary	yes	yes	male	employed	Health facility	4 or more	0	no education	Autonomous	No	big problem	Angola	Upper-middle-income countries	Central Africa	middle-income countries	2015-2019
28	00280013 02	1	AO7	all woman sample	28	lunda norte-urban	lunda norte-urban	lunda norte	-8.461192	20.71533	.62199497	zero	female	urban	four or more	poorer	No	unskilled	fourth or more	20-34	Not in union	no education		yes	male	unemplyed	Home	1-3 visits	1	no education	Not autonomous	No	big problem	Angola	Upper-middle-income countries	Central Africa	middle-income countries	2015-2019
28	00280005 01	1	AO7	all woman sample	28	lunda norte-urban	lunda norte-urban	lunda norte	-8.461192	20.71533	.62199497	not-zero	female	urban	three	middle	Yes	unskilled	third	20-34	In union	primary	no	no	female	unemplyed	Home	4 or more	1	no education	Autonomous	Yes	big problem	Angola	Upper-middle-income countries	Central Africa	middle-income countries	2015-2019
28	00280010 02	1	AO7	all woman sample	28	lunda norte-urban	lunda norte-urban	lunda norte	-8.461192	20.71533	.62199497	not-zero	male	urban	one	middle	Yes	skilled attendant	first	20-34	In union	primary	yes	yes	male	employed	Health facility	4 or more	2 or more	no education	Not autonomous	No	not a big problem	Angola	Upper-middle-income countries	Central Africa	middle-income countries	2015-2019
28	00280007 02	1	AO7	all woman sample	28	lunda norte-urban	lunda norte-urban	lunda norte	-8.461192	20.71533	.62199497	zero	female	urban	four or more	poorer	Yes	unskilled	fourth or more	35-49	In union	no education	yes	yes	male	employed	Home	1-3 visits	2 or more	no education	Not autonomous	No	big problem	Angola	Upper-middle-income countries	Central Africa	middle-income countries	2015-2019
28	00280025 01	1	AO7	all woman sample	28	lunda norte-urban	lunda norte-urban	lunda norte	-8.461192	20.71533	.62199497	not-zero	male	urban	three	poorer	Yes	unskilled	third	20-34	In union	secondary or higher	yes	no	female	unemplyed	Home	1-3 visits	1	no education	Autonomous	Yes	big problem	Angola	Upper-middle-income countries	Central Africa	middle-income countries	2015-2019
28	00280001 01	1	AO7	all woman sample	28	lunda norte-urban	lunda norte-urban	lunda norte	-8.461192	20.71533	.62199497	not-zero	female	urban	one	middle	Yes	skilled attendant	first	15-19	Not in union	primary		yes	female	unemplyed	Health facility	4 or more	1	no education	Not autonomous	Yes	not a big problem	Angola	Upper-middle-income countries	Central Africa	middle-income countries	2015-2019
28	00280024 02	1	AO7	all woman sample	28	lunda norte-urban	lunda norte-urban	lunda norte	-8.461192	20.71533	.62199497	not-zero	male	urban	one	poorer	Yes	skilled attendant	first	15-19	In union	primary	yes	yes	female	unemplyed	Health facility	4 or more	1	no education	Not autonomous	No	not a big problem	Angola	Upper-middle-income countries	Central Africa	middle-income countries	2015-2019
29	00290018 02	2	AO7	all woman sample	29	cuanza sul-rural	cuanza sul-rural	cuanza sul	-10.403526	15.529566	.89921099	zero	male	rural	two	poorer	Yes	unskilled	first	15-19	In union	primary	yes	yes	male	employed	Home	no visits	0	no education	Not autonomous	No	big problem	Angola	Upper-middle-income countries	Central Africa	middle-income countries	2015-2019
29	00290023 02	2	AO7	all woman sample	29	cuanza sul-rural	cuanza sul-rural	cuanza sul	-10.403526	15.529566	.89921099	not-zero	male	rural	four or more	poorer	No	unskilled	third	20-34	In union	no education	no	yes	male	employed	Home	no visits	0	no education	Not autonomous	No	big problem	Angola	Upper-middle-income countries	Central Africa	middle-income countries	2015-2019
30	00300010 01	1	AO7	all woman sample	30	lunda sul-urban	lunda sul-urban	lunda sul	-9.643511	20.405183	.25780299	not-zero	male	urban	four or more	middle	Yes	skilled attendant	fourth or more	35-49	In union	no education	no	no	female	employed	Health facility	4 or more	2 or more	no education	Not autonomous	No	not a big problem	Angola	Upper-middle-income countries	Central Africa	middle-income countries	2015-2019
30	00300012 01	2	AO7	all woman sample	30	lunda sul-urban	lunda sul-urban	lunda sul	-9.643511	20.405183	.25780299	zero	female	urban	three	middle	Yes	skilled attendant	second	20-34	In union	secondary or higher	yes	yes	female	employed	Home	no visits	0	no education	Not autonomous	No	not a big problem	Angola	Upper-middle-income countries	Central Africa	middle-income countries	2015-2019
30	00300005 02	1	AO7	all woman sample	30	lunda sul-urban	lunda sul-urban	lunda sul	-9.643511	20.405183	.25780299	not-zero	male	urban	four or more	poorer	No	unskilled	fourth or more	20-34	In union	no education	yes	yes	male	unemplyed	Home	4 or more	1	no education	Autonomous	Yes	not a big problem	Angola	Upper-middle-income countries	Central Africa	middle-income countries	2015-2019
30	00300010 01	2	AO7	all woman sample	30	lunda sul-urban	lunda sul-urban	lunda sul	-9.643511	20.405183	.25780299	not-zero	male	urban	four or more	middle	Yes	skilled attendant	fourth or more	35-49	In union	no education	no	no	female	employed	Health facility	no visits	0	no education	Not autonomous	No	not a big problem	Angola	Upper-middle-income countries	Central Africa	middle-income countries	2015-2019
30	00300007 02	1	AO7	all woman sample	30	lunda sul-urban	lunda sul-urban	lunda sul	-9.643511	20.405183	.25780299	not-zero	male	urban	two	poorer	No	unskilled	second	15-19	In union	primary	yes	no	male	unemplyed	Home	4 or more	2 or more	no education	Not autonomous	No	big problem	Angola	Upper-middle-income countries	Central Africa	middle-income countries	2015-2019
30	00300026 01	1	AO7	all woman sample	30	lunda sul-urban	lunda sul-urban	lunda sul	-9.643511	20.405183	.25780299	zero	female	urban	four or more	poorer	Yes	unskilled	fourth or more	20-34	Not in union	primary		no	female	unemplyed	Home	4 or more	2 or more	no education	Not autonomous	No	not a big problem	Angola	Upper-middle-income countries	Central Africa	middle-income countries	2015-2019
31	00310016 02	1	AO7	all woman sample	31	bié-urban	bié-urban	bié	-12.37901	16.920537	.83200198	not-zero	female	urban	one	middle	Yes	skilled attendant	first	15-19	Not in union	secondary or higher		no	female	unemplyed	Home	4 or more	1	no education	Not autonomous	Yes	not a big problem	Angola	Upper-middle-income countries	Central Africa	middle-income countries	2015-2019
31	00310006 01	1	AO7	all woman sample	31	bié-urban	bié-urban	bié	-12.37901	16.920537	.83200198	not-zero	female	urban	four or more	poorer	No	unskilled	fourth or more	20-34	Not in union	primary		yes	female	unemplyed	Home	4 or more	2 or more	no education	Not autonomous	Yes	big problem	Angola	Upper-middle-income countries	Central Africa	middle-income countries	2015-2019
31	00310003 02	1	AO7	all woman sample	31	bié-urban	bié-urban	bié	-12.37901	16.920537	.83200198	not-zero	female	urban	four or more	richer	Yes	skilled attendant	fourth or more	20-34	In union	secondary or higher	yes	no	male	employed	Health facility	4 or more	2 or more	no education	Not autonomous	No	big problem	Angola	Upper-middle-income countries	Central Africa	middle-income countries	2015-2019
31	00310020 03	1	AO7	all woman sample	31	bié-urban	bié-urban	bié	-12.37901	16.920537	.83200198	not-zero	female	urban	one	middle	Yes	skilled attendant	first	15-19	Not in union	secondary or higher		yes	female	unemplyed	Health facility	4 or more	2 or more	no education	Not autonomous	No	big problem	Angola	Upper-middle-income countries	Central Africa	middle-income countries	2015-2019
31	00310002 02	1	AO7	all woman sample	31	bié-urban	bié-urban	bié	-12.37901	16.920537	.83200198	zero	male	urban	four or more	middle	No	skilled attendant	fourth or more	35-49	In union	no education	yes	yes	male	unemplyed	Health facility	4 or more	2 or more	no education	Not autonomous	No	big problem	Angola	Upper-middle-income countries	Central Africa	middle-income countries	2015-2019
31	00310023 02	1	AO7	all woman sample	31	bié-urban	bié-urban	bié	-12.37901	16.920537	.83200198	not-zero	female	urban	four or more	poorer	Yes	skilled attendant	fourth or more	35-49	In union	no education	no	yes	male	employed	Health facility	4 or more	2 or more	no education	Autonomous	No	not a big problem	Angola	Upper-middle-income countries	Central Africa	middle-income countries	2015-2019
31	00310017 02	1	AO7	all woman sample	31	bié-urban	bié-urban	bié	-12.37901	16.920537	.83200198	not-zero	female	urban	four or more	middle	Yes	unskilled	fourth or more	20-34	In union	secondary or higher	yes	yes	male	employed	Home	4 or more	0	no education	Not autonomous	No	not a big problem	Angola	Upper-middle-income countries	Central Africa	middle-income countries	2015-2019
31	00310011 02	1	AO7	all woman sample	31	bié-urban	bié-urban	bié	-12.37901	16.920537	.83200198	not-zero	female	urban	three	poorer	Yes	unskilled	third	20-34	In union	primary	yes	yes	male	unemplyed	Home	4 or more	2 or more	no education	Not autonomous	Yes	not a big problem	Angola	Upper-middle-income countries	Central Africa	middle-income countries	2015-2019
32	00320014 01	2	AO7	all woman sample	32	huíla-rural	huíla-rural	huíla	-14.338805	14.955619	1.660943	zero	male	rural	three	poorest	No	unskilled	second	15-19	In union	primary	yes	yes	female	unemplyed	Health facility	no visits	0	no education	Not autonomous	No	not a big problem	Angola	Upper-middle-income countries	Central Africa	middle-income countries	2015-2019
32	00320016 01	1	AO7	all woman sample	32	huíla-rural	huíla-rural	huíla	-14.338805	14.955619	1.660943	zero	male	rural	two	poorest	No	skilled attendant	second	15-19	In union	no education	yes	yes	female	unemplyed	Home	1-3 visits	2 or more	no education	Autonomous	No	big problem	Angola	Upper-middle-income countries	Central Africa	middle-income countries	2015-2019
32	00320010 02	1	AO7	all woman sample	32	huíla-rural	huíla-rural	huíla	-14.338805	14.955619	1.660943	zero	male	rural	three	poorest	No	skilled attendant	fourth or more	20-34	In union	primary	yes	yes	male	employed	Health facility	no visits	0	no education	Not autonomous	No	big problem	Angola	Upper-middle-income countries	Central Africa	middle-income countries	2015-2019
32	00320012 02	1	AO7	all woman sample	32	huíla-rural	huíla-rural	huíla	-14.338805	14.955619	1.660943	zero	female	rural	four or more	poorest	No	unskilled	fourth or more	35-49	In union	primary	yes	yes	male	employed	Home	no visits	0	no education	Not autonomous	No	big problem	Angola	Upper-middle-income countries	Central Africa	middle-income countries	2015-2019
32	00320011 02	1	AO7	all woman sample	32	huíla-rural	huíla-rural	huíla	-14.338805	14.955619	1.660943	zero	male	rural	four or more	poorest	Yes	unskilled	fourth or more	20-34	In union	primary	yes	yes	male	employed	Home	4 or more	2 or more	no education	Not autonomous	No	big problem	Angola	Upper-middle-income countries	Central Africa	middle-income countries	2015-2019
32	00320022 03	1	AO7	all woman sample	32	huíla-rural	huíla-rural	huíla	-14.338805	14.955619	1.660943	not-zero	female	rural	two	poorest	Yes	unskilled	fourth or more	20-34	Not in union	primary		yes	male	unemplyed	Home	no visits	0	no education	Not autonomous	No	big problem	Angola	Upper-middle-income countries	Central Africa	middle-income countries	2015-2019
32	00320010 02	2	AO7	all woman sample	32	huíla-rural	huíla-rural	huíla	-14.338805	14.955619	1.660943	zero	female	rural	three	poorest	No	skilled attendant	fourth or more	20-34	In union	primary	yes	yes	male	employed	Health facility	no visits	0	no education	Not autonomous	No	big problem	Angola	Upper-middle-income countries	Central Africa	middle-income countries	2015-2019
33	00330017 02	1	AO7	all woman sample	33	luanda-urban	luanda-urban	luanda	-8.883894	13.220594	3.0483329	not-zero	male	urban	four or more	richer	Yes	unskilled	fourth or more	35-49	In union	primary	yes	yes	male	employed	Home	4 or more	2 or more	no education	Not autonomous	Yes	big problem	Angola	Upper-middle-income countries	Central Africa	middle-income countries	2015-2019
34	00340021 03	1	AO7	all woman sample	34	bengo-urban	bengo-urban	bengo	-8.586354999999999	13.656795	.384188	zero	female	urban	two	richer	Yes	skilled attendant	second	20-34	Not in union	primary		yes	male	unemplyed	Health facility	4 or more	2 or more	no education	Not autonomous	No	not a big problem	Angola	Upper-middle-income countries	Central Africa	middle-income countries	2015-2019
34	00340007 02	1	AO7	all woman sample	34	bengo-urban	bengo-urban	bengo	-8.586354999999999	13.656795	.384188	not-zero	male	urban	two	richer	Yes	unskilled	second	20-34	In union	primary	yes	no	male	unemplyed	Home	4 or more	2 or more	no education	Not autonomous	No	not a big problem	Angola	Upper-middle-income countries	Central Africa	middle-income countries	2015-2019
34	00340020 01	1	AO7	all woman sample	34	bengo-urban	bengo-urban	bengo	-8.586354999999999	13.656795	.384188	not-zero	male	urban	three	middle	Yes	skilled attendant	third	20-34	In union	primary	yes	no	female	unemplyed	Health facility	4 or more	2 or more	no education	Not autonomous	No	not a big problem	Angola	Upper-middle-income countries	Central Africa	middle-income countries	2015-2019
34	00340023 02	1	AO7	all woman sample	34	bengo-urban	bengo-urban	bengo	-8.586354999999999	13.656795	.384188	not-zero	female	urban	four or more	middle	Yes	unskilled	fourth or more	20-34	In union	primary	yes	no	male	unemplyed	Home	4 or more	2 or more	no education	Not autonomous	No	not a big problem	Angola	Upper-middle-income countries	Central Africa	middle-income countries	2015-2019
35	00350016 01	1	AO7	all woman sample	35	lunda sul-urban	lunda sul-urban	lunda sul	-9.674744	20.379196	.34049499	not-zero	male	urban	four or more	middle	Yes	skilled attendant	fourth or more	20-34	In union	no education	yes	yes	female	unemplyed	Health facility	no visits	1	no education	Autonomous	No	not a big problem	Angola	Upper-middle-income countries	Central Africa	middle-income countries	2015-2019
35	00350020 02	1	AO7	all woman sample	35	lunda sul-urban	lunda sul-urban	lunda sul	-9.674744	20.379196	.34049499	zero	male	urban	two	middle	No	unskilled	second	20-34	In union	primary	yes	no	male	unemplyed	Home	4 or more	2 or more	no education	Not autonomous	No	not a big problem	Angola	Upper-middle-income countries	Central Africa	middle-income countries	2015-2019
35	00350014 02	1	AO7	all woman sample	35	lunda sul-urban	lunda sul-urban	lunda sul	-9.674744	20.379196	.34049499	not-zero	male	urban	three	middle	Yes	skilled attendant	third	20-34	In union	no education	yes	no	male	employed	Health facility	4 or more	1	no education	Not autonomous	No	big problem	Angola	Upper-middle-income countries	Central Africa	middle-income countries	2015-2019
35	00350011 01	1	AO7	all woman sample	35	lunda sul-urban	lunda sul-urban	lunda sul	-9.674744	20.379196	.34049499	not-zero	female	urban	one	middle	Yes	unskilled	first	20-34	Not in union	secondary or higher		no	female	unemplyed	Home	4 or more	1	no education	Not autonomous	No	not a big problem	Angola	Upper-middle-income countries	Central Africa	middle-income countries	2015-2019
35	00350002 05	1	AO7	all woman sample	35	lunda sul-urban	lunda sul-urban	lunda sul	-9.674744	20.379196	.34049499	zero	male	urban	one	poorer	No	unskilled	first	15-19	Not in union	no education		no	male	unemplyed	Home	1-3 visits	0	no education	Not autonomous	No	not a big problem	Angola	Upper-middle-income countries	Central Africa	middle-income countries	2015-2019
35	00350025 02	1	AO7	all woman sample	35	lunda sul-urban	lunda sul-urban	lunda sul	-9.674744	20.379196	.34049499	not-zero	female	urban	two	poorer	Yes	unskilled	second	20-34	Not in union	primary		no	female	unemplyed	Home	1-3 visits	1	no education	Not autonomous	No	big problem	Angola	Upper-middle-income countries	Central Africa	middle-income countries	2015-2019
35	00350010 02	1	AO7	all woman sample	35	lunda sul-urban	lunda sul-urban	lunda sul	-9.674744	20.379196	.34049499	zero	female	urban	four or more	poorer	No	skilled attendant	fourth or more	35-49	In union	no education	no	no	male	unemplyed	Home	1-3 visits	0	no education	Autonomous	No	not a big problem	Angola	Upper-middle-income countries	Central Africa	middle-income countries	2015-2019
35	00350001 01	1	AO7	all woman sample	35	lunda sul-urban	lunda sul-urban	lunda sul	-9.674744	20.379196	.34049499	not-zero	female	urban	four or more	middle	Yes	unskilled	fourth or more	35-49	In union	primary	yes	yes	female	unemplyed	Home	4 or more	1	no education	Not autonomous	No	big problem	Angola	Upper-middle-income countries	Central Africa	middle-income countries	2015-2019
35	00350023 01	1	AO7	all woman sample	35	lunda sul-urban	lunda sul-urban	lunda sul	-9.674744	20.379196	.34049499	not-zero	male	urban	two	poorer	Yes	skilled attendant	second	20-34	Not in union	secondary or higher		no	female	unemplyed	Health facility	1-3 visits	1	no education	Not autonomous	No	big problem	Angola	Upper-middle-income countries	Central Africa	middle-income countries	2015-2019
35	00350002 02	1	AO7	all woman sample	35	lunda sul-urban	lunda sul-urban	lunda sul	-9.674744	20.379196	.34049499	not-zero	female	urban	three	poorer	No	skilled attendant	third	20-34	In union	no education	no	yes	male	employed	Home	1-3 visits	2 or more	no education	Autonomous	No	not a big problem	Angola	Upper-middle-income countries	Central Africa	middle-income countries	2015-2019
36	00360014 02	1	AO7	all woman sample	36	malanje-urban	malanje-urban	malanje	-9.531624000000001	16.334123	.81196702	not-zero	female	urban	one	middle	Yes	skilled attendant	first	15-19	Not in union	secondary or higher		yes	female	unemplyed	Health facility	4 or more	1	no education	Not autonomous	No	not a big problem	Angola	Upper-middle-income countries	Central Africa	middle-income countries	2015-2019
36	00360020 02	2	AO7	all woman sample	36	malanje-urban	malanje-urban	malanje	-9.531624000000001	16.334123	.81196702	not-zero	male	urban	two	richer	Yes	skilled attendant	first	20-34	In union	secondary or higher	yes	no	male	unemplyed	Home	no visits	0	no education	Not autonomous	No	not a big problem	Angola	Upper-middle-income countries	Central Africa	middle-income countries	2015-2019
36	00360002 01	1	AO7	all woman sample	36	malanje-urban	malanje-urban	malanje	-9.531624000000001	16.334123	.81196702	not-zero	male	urban	two	middle	Yes	skilled attendant	second	15-19	In union	primary	yes	yes	female	employed	Health facility	1-3 visits	1	no education	Not autonomous	No	not a big problem	Angola	Upper-middle-income countries	Central Africa	middle-income countries	2015-2019
37	00370009 02	1	AO7	all woman sample	37	huambo-rural	huambo-rural	huambo	-13.268225	16.286991	1.2858289	not-zero	male	rural	four or more	poorest	No	skilled attendant	fourth or more	35-49	In union	no education	no	yes	male	employed	Home	4 or more	0	no education	Not autonomous	No	big problem	Angola	Upper-middle-income countries	Central Africa	middle-income countries	2015-2019
37	00370014 02	1	AO7	all woman sample	37	huambo-rural	huambo-rural	huambo	-13.268225	16.286991	1.2858289	zero	male	rural	three	poorest	No	skilled attendant	fourth or more	20-34	In union	no education	yes	yes	male	employed	Health facility	4 or more	0	no education	Not autonomous	No	big problem	Angola	Upper-middle-income countries	Central Africa	middle-income countries	2015-2019
37	00370014 02	2	AO7	all woman sample	37	huambo-rural	huambo-rural	huambo	-13.268225	16.286991	1.2858289	zero	female	rural	three	poorest	No	skilled attendant	third	20-34	In union	no education	yes	yes	male	employed	Health facility	no visits	0	no education	Not autonomous	No	big problem	Angola	Upper-middle-income countries	Central Africa	middle-income countries	2015-2019
37	00370005 02	1	AO7	all woman sample	37	huambo-rural	huambo-rural	huambo	-13.268225	16.286991	1.2858289	zero	female	rural	two	poorest	Yes	unskilled	second	20-34	In union	no education	yes	yes	male	employed	Home	4 or more	0	no education	Not autonomous	Yes	not a big problem	Angola	Upper-middle-income countries	Central Africa	middle-income countries	2015-2019
37	00370003 02	1	AO7	all woman sample	37	huambo-rural	huambo-rural	huambo	-13.268225	16.286991	1.2858289	not-zero	female	rural	four or more	poorer	No	skilled attendant	fourth or more	20-34	In union	primary	yes	yes	male	employed	Home	4 or more	2 or more	no education	Not autonomous	No	big problem	Angola	Upper-middle-income countries	Central Africa	middle-income countries	2015-2019
37	00370001 02	1	AO7	all woman sample	37	huambo-rural	huambo-rural	huambo	-13.268225	16.286991	1.2858289	not-zero	female	rural	one	poorest	Yes	unskilled	first	15-19	In union	no education	yes	yes	male	employed	Home	1-3 visits	0	no education	Not autonomous	Yes	not a big problem	Angola	Upper-middle-income countries	Central Africa	middle-income countries	2015-2019
37	00370019 02	1	AO7	all woman sample	37	huambo-rural	huambo-rural	huambo	-13.268225	16.286991	1.2858289	zero	female	rural	four or more	poorest	No	skilled attendant	fourth or more	35-49	In union	primary	yes	yes	male	employed	Home	no visits	0	no education	Not autonomous	No	big problem	Angola	Upper-middle-income countries	Central Africa	middle-income countries	2015-2019
38	00380024 02	1	AO7	all woman sample	38	benguela-urban	benguela-urban	benguela	-12.538077	13.48618	1.152752	not-zero	female	urban	three	poorer	Yes	unskilled	third	20-34	In union	primary	yes	yes	male	employed	Home	4 or more	2 or more	no education	Autonomous	Yes	not a big problem	Angola	Upper-middle-income countries	Central Africa	middle-income countries	2015-2019
38	00380017 02	2	AO7	all woman sample	38	benguela-urban	benguela-urban	benguela	-12.538077	13.48618	1.152752	not-zero	female	urban	four or more	middle	Yes	unskilled	fourth or more	20-34	In union	primary	yes	no	male	employed	Home	no visits	0	no education	Autonomous	No	big problem	Angola	Upper-middle-income countries	Central Africa	middle-income countries	2015-2019
38	00380004 03	1	AO7	all woman sample	38	benguela-urban	benguela-urban	benguela	-12.538077	13.48618	1.152752	not-zero	female	urban	four or more	middle	Yes	unskilled	fourth or more	20-34	Not in union	secondary or higher		no	male	unemplyed	Home	4 or more	2 or more	no education	Not autonomous	No	not a big problem	Angola	Upper-middle-income countries	Central Africa	middle-income countries	2015-2019
38	00380014 02	1	AO7	all woman sample	38	benguela-urban	benguela-urban	benguela	-12.538077	13.48618	1.152752	not-zero	female	urban	two	richer	Yes	unskilled	third	20-34	In union	primary	yes	yes	male	employed	Home	4 or more	2 or more	no education	Autonomous	No	big problem	Angola	Upper-middle-income countries	Central Africa	middle-income countries	2015-2019
38	00380001 07	1	AO7	all woman sample	38	benguela-urban	benguela-urban	benguela	-12.538077	13.48618	1.152752	not-zero	male	urban	one	richest	Yes	skilled attendant	first	20-34	In union	secondary or higher	yes	no	male	unemplyed	Health facility	4 or more	2 or more	no education	Autonomous	Yes	big problem	Angola	Upper-middle-income countries	Central Africa	middle-income countries	2015-2019
39	00390024 02	1	AO7	all woman sample	39	malanje-urban	malanje-urban	malanje	-10.08032	17.556974	.64139003	not-zero	female	urban	four or more	poorer	Yes	unskilled	fourth or more	20-34	In union	no education	yes	yes	male	employed	Home	1-3 visits	1	no education	Not autonomous	No	not a big problem	Angola	Upper-middle-income countries	Central Africa	middle-income countries	2015-2019
39	00390023 02	1	AO7	all woman sample	39	malanje-urban	malanje-urban	malanje	-10.08032	17.556974	.64139003	not-zero	female	urban	four or more	poorer	Yes	skilled attendant	fourth or more	20-34	In union	no education	no	yes	male	employed	Home	4 or more	2 or more	no education	Not autonomous	No	not a big problem	Angola	Upper-middle-income countries	Central Africa	middle-income countries	2015-2019
39	00390021 01	1	AO7	all woman sample	39	malanje-urban	malanje-urban	malanje	-10.08032	17.556974	.64139003	zero	female	urban	four or more	poorest	No	unskilled	fourth or more	35-49	In union	no education	yes	yes	female	unemplyed	Home	no visits	2 or more	no education	Not autonomous	No	not a big problem	Angola	Upper-middle-income countries	Central Africa	middle-income countries	2015-2019
39	00390013 02	1	AO7	all woman sample	39	malanje-urban	malanje-urban	malanje	-10.08032	17.556974	.64139003	not-zero	male	urban	four or more	poorer	Yes	skilled attendant	fourth or more	35-49	In union	no education	yes	yes	male	employed	Health facility	1-3 visits	2 or more	no education	Autonomous	Yes	not a big problem	Angola	Upper-middle-income countries	Central Africa	middle-income countries	2015-2019
39	00390003 01	1	AO7	all woman sample	39	malanje-urban	malanje-urban	malanje	-10.08032	17.556974	.64139003	zero	male	urban	four or more	poorest	Yes	unskilled	fourth or more	20-34	In union	no education	no	yes	female	unemplyed	Home	no visits	2 or more	no education	Not autonomous	No	not a big problem	Angola	Upper-middle-income countries	Central Africa	middle-income countries	2015-2019
39	00390022 02	1	AO7	all woman sample	39	malanje-urban	malanje-urban	malanje	-10.08032	17.556974	.64139003	not-zero	male	urban	one	poorer	No	unskilled	first	20-34	In union	no education	yes	yes	male	employed	Home	4 or more	0	no education	Autonomous	No	not a big problem	Angola	Upper-middle-income countries	Central Africa	middle-income countries	2015-2019
39	00390014 02	1	AO7	all woman sample	39	malanje-urban	malanje-urban	malanje	-10.08032	17.556974	.64139003	not-zero	male	urban	four or more	poorer	No	unskilled	fourth or more	20-34	In union	primary	no	yes	male	employed	Home	4 or more	2 or more	no education	Not autonomous	No	big problem	Angola	Upper-middle-income countries	Central Africa	middle-income countries	2015-2019
40	00400026 01	1	AO7	all woman sample	40	huíla-rural	huíla-rural	huíla	-13.970785	13.681502	.896909	zero	female	rural	two	poorest	No	unskilled	second	20-34	Not in union	primary		no	female	unemplyed	Home	4 or more	2 or more	no education	Not autonomous	No	not a big problem	Angola	Upper-middle-income countries	Central Africa	middle-income countries	2015-2019
40	00400008 01	1	AO7	all woman sample	40	huíla-rural	huíla-rural	huíla	-13.970785	13.681502	.896909	zero	female	rural	three	poorest	Yes	unskilled	third	20-34	Not in union	no education		no	female	unemplyed	Home	no visits	0	no education	Not autonomous	No	big problem	Angola	Upper-middle-income countries	Central Africa	middle-income countries	2015-2019
40	00400005 02	1	AO7	all woman sample	40	huíla-rural	huíla-rural	huíla	-13.970785	13.681502	.896909	zero	female	rural	four or more	poorest	No	unskilled	fourth or more	20-34	In union	no education	yes	yes	male	employed	Home	no visits	0	no education	Not autonomous	No	not a big problem	Angola	Upper-middle-income countries	Central Africa	middle-income countries	2015-2019
40	00400022 01	1	AO7	all woman sample	40	huíla-rural	huíla-rural	huíla	-13.970785	13.681502	.896909	not-zero	male	rural	three	poorest	Yes	unskilled	fourth or more	20-34	Not in union	primary		yes	female	unemplyed	Home	4 or more	2 or more	no education	Not autonomous	No	not a big problem	Angola	Upper-middle-income countries	Central Africa	middle-income countries	2015-2019
41	00410015 01	1	AO7	all woman sample	41	cuando cubango-rural	cuando cubango-rural	cuando cubango	-14.744742	17.72352	.39919701	zero	male	rural	three	poorer	No	unskilled	third	20-34	Not in union	no education		no	female	unemplyed	Home	no visits	0	no education	Not autonomous	No	big problem	Angola	Upper-middle-income countries	Central Africa	middle-income countries	2015-2019
41	00410026 02	1	AO7	all woman sample	41	cuando cubango-rural	cuando cubango-rural	cuando cubango	-14.744742	17.72352	.39919701	zero	male	rural	three	poorer	No	unskilled	third	20-34	In union	no education	no	no	male	unemplyed	Home	no visits	0	no education	Not autonomous	No	big problem	Angola	Upper-middle-income countries	Central Africa	middle-income countries	2015-2019
41	00410025 01	1	AO7	all woman sample	41	cuando cubango-rural	cuando cubango-rural	cuando cubango	-14.744742	17.72352	.39919701	zero	male	rural	two	poorer	No	unskilled	second	20-34	Not in union	no education		no	female	unemplyed	Home	no visits	0	no education	Not autonomous	No	big problem	Angola	Upper-middle-income countries	Central Africa	middle-income countries	2015-2019
42	00420023 02	1	AO7	all woman sample	42	luanda-urban	luanda-urban	luanda	-8.924553	13.172158	3.6811969	not-zero	male	urban	two	richer	Yes	skilled attendant	second	20-34	In union	secondary or higher	yes	yes	male	employed	Health facility	4 or more	2 or more	no education	Autonomous	No	not a big problem	Angola	Upper-middle-income countries	Central Africa	middle-income countries	2015-2019
43	00430001 01	1	AO7	all woman sample	43	malanje-rural	malanje-rural	malanje	-9.045968	16.000738	.96578699	not-zero	male	rural	one	middle	Yes	unskilled	first	15-19	In union	secondary or higher	yes	yes	female	employed	Home	4 or more	1	no education	Not autonomous	No	not a big problem	Angola	Upper-middle-income countries	Central Africa	middle-income countries	2015-2019
43	00430003 02	1	AO7	all woman sample	43	malanje-rural	malanje-rural	malanje	-9.045968	16.000738	.96578699	not-zero	male	rural	four or more	middle	Yes	skilled attendant	fourth or more	20-34	In union	primary	yes	yes	male	employed	Health facility	4 or more	2 or more	no education	Autonomous	No	not a big problem	Angola	Upper-middle-income countries	Central Africa	middle-income countries	2015-2019
43	00430017 01	1	AO7	all woman sample	43	malanje-rural	malanje-rural	malanje	-9.045968	16.000738	.96578699	not-zero	female	rural	three	poorer	Yes	unskilled	third	20-34	In union	secondary or higher	yes	yes	female	employed	Home	4 or more	2 or more	no education	Not autonomous	No	not a big problem	Angola	Upper-middle-income countries	Central Africa	middle-income countries	2015-2019
43	00430014 01	1	AO7	all woman sample	43	malanje-rural	malanje-rural	malanje	-9.045968	16.000738	.96578699	not-zero	female	rural	three	poorer	No	unskilled	third	20-34	In union	primary	yes	yes	female	unemplyed	Home	4 or more	2 or more	no education	Not autonomous	No	big problem	Angola	Upper-middle-income countries	Central Africa	middle-income countries	2015-2019
43	00430019 02	1	AO7	all woman sample	43	malanje-rural	malanje-rural	malanje	-9.045968	16.000738	.96578699	not-zero	female	rural	one	poorer	No	skilled attendant	first	20-34	Not in union	no education		yes	female	unemplyed	Health facility	4 or more	2 or more	no education	Not autonomous	No	big problem	Angola	Upper-middle-income countries	Central Africa	middle-income countries	2015-2019
44	00440011 02	1	AO7	all woman sample	44	luanda-urban	luanda-urban	luanda	-8.879486	13.295112	2.743058	not-zero	female	urban	one	richest	Yes	skilled attendant	first	20-34	In union	secondary or higher	yes	yes	male	employed	Health facility	4 or more	2 or more	no education	Not autonomous	No	not a big problem	Angola	Upper-middle-income countries	Central Africa	middle-income countries	2015-2019
45	00450005 02	1	AO7	all woman sample	45	cuanza norte-urban	cuanza norte-urban	cuanza norte	-9.685428999999999	14.441534	.122097	not-zero	male	urban	four or more	richest	Yes	skilled attendant	fourth or more	35-49	In union	primary	yes	yes	male	employed	Health facility	4 or more	2 or more	no education	Not autonomous	No	big problem	Angola	Upper-middle-income countries	Central Africa	middle-income countries	2015-2019
45	00450016 01	1	AO7	all woman sample	45	cuanza norte-urban	cuanza norte-urban	cuanza norte	-9.685428999999999	14.441534	.122097	zero	female	urban	three	richer	Yes	unskilled	third	20-34	In union	secondary or higher	no	no	female	unemplyed	Home	4 or more	0	no education	Not autonomous	Yes	big problem	Angola	Upper-middle-income countries	Central Africa	middle-income countries	2015-2019
46	00460005 01	1	AO7	all woman sample	46	benguela-urban	benguela-urban	benguela	-12.473333	14.156655	.99900597	not-zero	male	urban	three	poorer	Yes	unskilled	fourth or more	20-34	Not in union	primary		yes	female	unemplyed	Home	4 or more	2 or more	no education	Not autonomous	No	not a big problem	Angola	Upper-middle-income countries	Central Africa	middle-income countries	2015-2019
46	00460001 02	2	AO7	all woman sample	46	benguela-urban	benguela-urban	benguela	-12.473333	14.156655	.99900597	not-zero	female	urban	two	middle	Yes	unskilled	second	20-34	In union	secondary or higher	yes	yes	male	employed	Home	no visits	0	no education	Not autonomous	No	not a big problem	Angola	Upper-middle-income countries	Central Africa	middle-income countries	2015-2019
46	00460015 01	2	AO7	all woman sample	46	benguela-urban	benguela-urban	benguela	-12.473333	14.156655	.99900597	zero	female	urban	four or more	poorest	No	skilled attendant	fourth or more	20-34	Not in union	primary		yes	female	unemplyed	Health facility	no visits	0	no education	Not autonomous	No	not a big problem	Angola	Upper-middle-income countries	Central Africa	middle-income countries	2015-2019
46	00460015 01	1	AO7	all woman sample	46	benguela-urban	benguela-urban	benguela	-12.473333	14.156655	.99900597	not-zero	male	urban	four or more	poorest	No	skilled attendant	fourth or more	20-34	Not in union	primary		yes	female	unemplyed	Health facility	4 or more	1	no education	Not autonomous	No	not a big problem	Angola	Upper-middle-income countries	Central Africa	middle-income countries	2015-2019
46	00460011 01	1	AO7	all woman sample	46	benguela-urban	benguela-urban	benguela	-12.473333	14.156655	.99900597	zero	female	urban	four or more	poorer	No	unskilled	fourth or more	35-49	Not in union	no education		yes	female	unemplyed	Home	1-3 visits	2 or more	no education	Not autonomous	No	not a big problem	Angola	Upper-middle-income countries	Central Africa	middle-income countries	2015-2019
47	00470007 02	1	AO7	all woman sample	47	namibe-urban	namibe-urban	namibe	-15.210033	12.164757	.424566	not-zero	female	urban	four or more	richer	Yes	skilled attendant	fourth or more	35-49	In union	secondary or higher	yes	yes	male	employed	Health facility	4 or more	2 or more	no education	Autonomous	No	not a big problem	Angola	Upper-middle-income countries	Central Africa	middle-income countries	2015-2019
47	00470018 02	1	AO7	all woman sample	47	namibe-urban	namibe-urban	namibe	-15.210033	12.164757	.424566	not-zero	male	urban	two	middle	Yes	skilled attendant	third	20-34	In union	primary	yes	yes	male	unemplyed	Health facility	4 or more	2 or more	no education	Not autonomous	No	not a big problem	Angola	Upper-middle-income countries	Central Africa	middle-income countries	2015-2019
47	00470025 02	1	AO7	all woman sample	47	namibe-urban	namibe-urban	namibe	-15.210033	12.164757	.424566	not-zero	male	urban	one	middle	Yes	unskilled	first	15-19	In union	primary	yes	no	male	employed	Home	4 or more	2 or more	no education	Not autonomous	Yes	not a big problem	Angola	Upper-middle-income countries	Central Africa	middle-income countries	2015-2019
47	00470019 02	1	AO7	all woman sample	47	namibe-urban	namibe-urban	namibe	-15.210033	12.164757	.424566	not-zero	male	urban	two	middle	Yes	skilled attendant	second	15-19	In union	secondary or higher	yes	yes	male	employed	Health facility	4 or more	1	no education	Autonomous	No	big problem	Angola	Upper-middle-income countries	Central Africa	middle-income countries	2015-2019
47	00470024 01	2	AO7	all woman sample	47	namibe-urban	namibe-urban	namibe	-15.210033	12.164757	.424566	zero	female	urban	four or more	richer	Yes	skilled attendant	fourth or more	35-49	Not in union	primary		yes	female	unemplyed	Health facility	no visits	0	no education	Not autonomous	No	big problem	Angola	Upper-middle-income countries	Central Africa	middle-income countries	2015-2019
47	00470009 01	1	AO7	all woman sample	47	namibe-urban	namibe-urban	namibe	-15.210033	12.164757	.424566	not-zero	male	urban	three	poorer	No	skilled attendant	fourth or more	20-34	Not in union	primary		yes	female	unemplyed	Health facility	4 or more	2 or more	no education	Not autonomous	Yes	not a big problem	Angola	Upper-middle-income countries	Central Africa	middle-income countries	2015-2019
47	00470007 03	1	AO7	all woman sample	47	namibe-urban	namibe-urban	namibe	-15.210033	12.164757	.424566	not-zero	male	urban	two	richer	Yes	skilled attendant	second	20-34	In union	secondary or higher	yes	yes	male	unemplyed	Health facility	4 or more	2 or more	no education	Autonomous	Yes	not a big problem	Angola	Upper-middle-income countries	Central Africa	middle-income countries	2015-2019
47	00470022 02	1	AO7	all woman sample	47	namibe-urban	namibe-urban	namibe	-15.210033	12.164757	.424566	not-zero	female	urban	three	richer	Yes	skilled attendant	third	20-34	In union	primary	yes	yes	male	unemplyed	Home	1-3 visits	1	no education	Not autonomous	No	not a big problem	Angola	Upper-middle-income countries	Central Africa	middle-income countries	2015-2019
47	00470002 02	1	AO7	all woman sample	47	namibe-urban	namibe-urban	namibe	-15.210033	12.164757	.424566	not-zero	male	urban	four or more	poorer	No	skilled attendant	fourth or more	20-34	In union	no education	yes	yes	male	employed	Health facility	4 or more	2 or more	no education	Autonomous	No	not a big problem	Angola	Upper-middle-income countries	Central Africa	middle-income countries	2015-2019
47	00470024 01	1	AO7	all woman sample	47	namibe-urban	namibe-urban	namibe	-15.210033	12.164757	.424566	not-zero	male	urban	four or more	richer	Yes	skilled attendant	fourth or more	35-49	Not in union	primary		yes	female	unemplyed	Health facility	4 or more	2 or more	no education	Not autonomous	No	big problem	Angola	Upper-middle-income countries	Central Africa	middle-income countries	2015-2019
47	00470021 01	1	AO7	all woman sample	47	namibe-urban	namibe-urban	namibe	-15.210033	12.164757	.424566	not-zero	male	urban	three	richer	Yes	skilled attendant	fourth or more	20-34	In union	primary	yes	yes	female	unemplyed	Health facility	4 or more	1	no education	Not autonomous	No	not a big problem	Angola	Upper-middle-income countries	Central Africa	middle-income countries	2015-2019
47	00470016 02	2	AO7	all woman sample	47	namibe-urban	namibe-urban	namibe	-15.210033	12.164757	.424566	not-zero	male	urban	four or more	middle	No	skilled attendant	fourth or more	35-49	In union	primary	yes	yes	male	employed	Health facility	no visits	0	no education	Not autonomous	No	big problem	Angola	Upper-middle-income countries	Central Africa	middle-income countries	2015-2019
47	00470020 02	1	AO7	all woman sample	47	namibe-urban	namibe-urban	namibe	-15.210033	12.164757	.424566	not-zero	male	urban	four or more	middle	Yes	skilled attendant	fourth or more	20-34	In union	secondary or higher	yes	yes	male	employed	Health facility	4 or more	1	no education	Autonomous	Yes	big problem	Angola	Upper-middle-income countries	Central Africa	middle-income countries	2015-2019
47	00470023 02	1	AO7	all woman sample	47	namibe-urban	namibe-urban	namibe	-15.210033	12.164757	.424566	not-zero	male	urban	four or more	richer	Yes	skilled attendant	fourth or more	35-49	In union	primary	yes	yes	male	employed	Health facility	4 or more	2 or more	no education	Autonomous	Yes	not a big problem	Angola	Upper-middle-income countries	Central Africa	middle-income countries	2015-2019
47	00470007 04	1	AO7	all woman sample	47	namibe-urban	namibe-urban	namibe	-15.210033	12.164757	.424566	not-zero	male	urban	one	richer	Yes	unskilled	first	15-19	Not in union	secondary or higher		yes	male	unemplyed	Home	4 or more	2 or more	no education	Not autonomous	No	not a big problem	Angola	Upper-middle-income countries	Central Africa	middle-income countries	2015-2019
48	00480018 02	1	AO7	all woman sample	48	benguela-urban	benguela-urban	benguela	-13.592402	13.946598	2.222964	not-zero	female	urban	four or more	middle	No	unskilled	fourth or more	20-34	In union	primary	yes	yes	male	employed	Home	1-3 visits	2 or more	no education	Not autonomous	No	big problem	Angola	Upper-middle-income countries	Central Africa	middle-income countries	2015-2019
48	00480013 02	1	AO7	all woman sample	48	benguela-urban	benguela-urban	benguela	-13.592402	13.946598	2.222964	zero	male	urban	one	poorer	Yes	skilled attendant	first	15-19	Not in union	secondary or higher		no	female	unemplyed	Health facility	1-3 visits	1	no education	Not autonomous	No	big problem	Angola	Upper-middle-income countries	Central Africa	middle-income countries	2015-2019
48	00480020 01	1	AO7	all woman sample	48	benguela-urban	benguela-urban	benguela	-13.592402	13.946598	2.222964	zero	male	urban	four or more	poorer	No	skilled attendant	fourth or more	35-49	In union	primary	yes	yes	female	unemplyed	Health facility	1-3 visits	2 or more	no education	Autonomous	No	not a big problem	Angola	Upper-middle-income countries	Central Africa	middle-income countries	2015-2019
48	00480002 02	1	AO7	all woman sample	48	benguela-urban	benguela-urban	benguela	-13.592402	13.946598	2.222964	not-zero	female	urban	four or more	middle	Yes	unskilled	fourth or more	35-49	In union	primary	yes	yes	male	employed	Home	4 or more	2 or more	no education	Autonomous	Yes	not a big problem	Angola	Upper-middle-income countries	Central Africa	middle-income countries	2015-2019
48	00480004 02	1	AO7	all woman sample	48	benguela-urban	benguela-urban	benguela	-13.592402	13.946598	2.222964	zero	female	urban	one	poorer	No	unskilled	first	15-19	Not in union	primary		yes	female	unemplyed	Home	4 or more	2 or more	no education	Not autonomous	No	not a big problem	Angola	Upper-middle-income countries	Central Africa	middle-income countries	2015-2019
48	00480014 01	1	AO7	all woman sample	48	benguela-urban	benguela-urban	benguela	-13.592402	13.946598	2.222964	zero	female	urban	one	poorer	No	skilled attendant	first	20-34	Not in union	secondary or higher		yes	female	unemplyed	Health facility	4 or more	2 or more	no education	Not autonomous	No	not a big problem	Angola	Upper-middle-income countries	Central Africa	middle-income countries	2015-2019
48	00480012 02	1	AO7	all woman sample	48	benguela-urban	benguela-urban	benguela	-13.592402	13.946598	2.222964	not-zero	female	urban	four or more	poorest	No	skilled attendant	fourth or more	35-49	In union	no education	no	yes	male	employed	Health facility	4 or more	1	no education	Autonomous	No	not a big problem	Angola	Upper-middle-income countries	Central Africa	middle-income countries	2015-2019
48	00480016 02	1	AO7	all woman sample	48	benguela-urban	benguela-urban	benguela	-13.592402	13.946598	2.222964	zero	male	urban	two	middle	Yes	unskilled	second	20-34	In union	secondary or higher	yes	yes	male	employed	Home	1-3 visits	2 or more	no education	Autonomous	No	not a big problem	Angola	Upper-middle-income countries	Central Africa	middle-income countries	2015-2019
49	00490022 02	1	AO7	all woman sample	49	namibe-urban	namibe-urban	namibe	-15.117018	12.150391	.217739	not-zero	female	urban	one	middle	Yes	unskilled	first	15-19	Not in union	secondary or higher		yes	female	unemplyed	Home	4 or more	1	no education	Not autonomous	No	big problem	Angola	Upper-middle-income countries	Central Africa	middle-income countries	2015-2019
49	00490018 02	1	AO7	all woman sample	49	namibe-urban	namibe-urban	namibe	-15.117018	12.150391	.217739	not-zero	male	urban	three	richest	Yes	skilled attendant	third	20-34	In union	secondary or higher	yes	yes	male	employed	Health facility	4 or more	2 or more	no education	Not autonomous	No	not a big problem	Angola	Upper-middle-income countries	Central Africa	middle-income countries	2015-2019
49	00490008 02	1	AO7	all woman sample	49	namibe-urban	namibe-urban	namibe	-15.117018	12.150391	.217739	not-zero	female	urban	three	poorer	Yes	unskilled	third	20-34	In union	primary	yes	yes	male	unemplyed	Home	4 or more	2 or more	no education	Not autonomous	No	not a big problem	Angola	Upper-middle-income countries	Central Africa	middle-income countries	2015-2019
50	00500011 03	1	AO7	all woman sample	50	cunene-rural	cunene-rural	cunene	-17.048687	16.503162	.41593501	zero	female	rural	two	poorest	No	unskilled	second	20-34	Not in union	no education		yes	male	unemplyed	Home	4 or more	2 or more	no education	Not autonomous	Yes	big problem	Angola	Upper-middle-income countries	Central Africa	middle-income countries	2015-2019
50	00500016 02	1	AO7	all woman sample	50	cunene-rural	cunene-rural	cunene	-17.048687	16.503162	.41593501	not-zero	female	rural	three	poorest	Yes	skilled attendant	third	20-34	In union	primary	no	yes	male	employed	Home	4 or more	1	no education	Not autonomous	No	big problem	Angola	Upper-middle-income countries	Central Africa	middle-income countries	2015-2019
50	00500021 04	2	AO7	all woman sample	50	cunene-rural	cunene-rural	cunene	-17.048687	16.503162	.41593501	not-zero	female	rural	two	poorest	Yes	skilled attendant	first	20-34	Not in union	primary		yes	male	unemplyed	Home	no visits	0	no education	Not autonomous	No	big problem	Angola	Upper-middle-income countries	Central Africa	middle-income countries	2015-2019
50	00500012 02	2	AO7	all woman sample	50	cunene-rural	cunene-rural	cunene	-17.048687	16.503162	.41593501	zero	female	rural	three	poorest	Yes	unskilled	second	20-34	In union	secondary or higher	no	yes	male	employed	Home	no visits	0	no education	Autonomous	No	big problem	Angola	Upper-middle-income countries	Central Africa	middle-income countries	2015-2019
51	00510026 02	1	AO7	all woman sample	51	cuanza norte-urban	cuanza norte-urban	cuanza norte	-8.466017000000001	15.260658	.20926601	zero	male	urban	two	poorer	No	unskilled	second	20-34	Not in union	no education		yes	male	unemplyed	Home	no visits	0	no education	Not autonomous	No	big problem	Angola	Upper-middle-income countries	Central Africa	middle-income countries	2015-2019
51	00510001 01	1	AO7	all woman sample	51	cuanza norte-urban	cuanza norte-urban	cuanza norte	-8.466017000000001	15.260658	.20926601	zero	female	urban	four or more	poorer	No	unskilled	fourth or more	20-34	Not in union	primary		yes	female	unemplyed	Health facility	no visits	0	no education	Not autonomous	Yes	not a big problem	Angola	Upper-middle-income countries	Central Africa	middle-income countries	2015-2019
52	00520022 02	1	AO7	all woman sample	52	moxico-rural	moxico-rural	moxico	-11.11256	23.708107	.60648602	zero	female	rural	three	poorest	No	unskilled	third	20-34	In union	no education	no	yes	male	employed	Home	no visits	0	no education	Not autonomous	No	big problem	Angola	Upper-middle-income countries	Central Africa	middle-income countries	2015-2019
52	00520020 02	1	AO7	all woman sample	52	moxico-rural	moxico-rural	moxico	-11.11256	23.708107	.60648602	zero	male	rural	three	poorest	No	unskilled	third	20-34	In union	no education	no	yes	male	employed	Home	no visits	0	no education	Not autonomous	No	big problem	Angola	Upper-middle-income countries	Central Africa	middle-income countries	2015-2019
52	00520018 02	1	AO7	all woman sample	52	moxico-rural	moxico-rural	moxico	-11.11256	23.708107	.60648602	zero	female	rural	four or more	poorest	No	skilled attendant	fourth or more	35-49	In union	no education	no	yes	male	employed	Home	no visits	0	no education	Autonomous	No	not a big problem	Angola	Upper-middle-income countries	Central Africa	middle-income countries	2015-2019
53	00530006 01	1	AO7	all woman sample	53	zaire-urban	zaire-urban	zaire	-6.14914	12.359349	.233511	not-zero	female	urban	one	richer	Yes	skilled attendant	first	20-34	In union	secondary or higher	yes	no	female	employed	Health facility	4 or more	1	no education	Not autonomous	No	not a big problem	Angola	Upper-middle-income countries	Central Africa	middle-income countries	2015-2019
53	00530003 01	1	AO7	all woman sample	53	zaire-urban	zaire-urban	zaire	-6.14914	12.359349	.233511	not-zero	female	urban	four or more	middle	Yes	skilled attendant	fourth or more	35-49	In union	primary	no	yes	female	unemplyed	Health facility	1-3 visits	1	no education	Not autonomous	No	not a big problem	Angola	Upper-middle-income countries	Central Africa	middle-income countries	2015-2019
53	00530001 02	1	AO7	all woman sample	53	zaire-urban	zaire-urban	zaire	-6.14914	12.359349	.233511	not-zero	female	urban	four or more	richest	Yes	skilled attendant	fourth or more	35-49	In union	secondary or higher	yes	yes	male	employed	Health facility	4 or more	2 or more	no education	Not autonomous	No	not a big problem	Angola	Upper-middle-income countries	Central Africa	middle-income countries	2015-2019
53	00530019 02	1	AO7	all woman sample	53	zaire-urban	zaire-urban	zaire	-6.14914	12.359349	.233511	not-zero	female	urban	two	middle	Yes	skilled attendant	second	20-34	In union	secondary or higher	yes	yes	male	employed	Health facility	4 or more	1	no education	Not autonomous	No	not a big problem	Angola	Upper-middle-income countries	Central Africa	middle-income countries	2015-2019
53	00530001 02	2	AO7	all woman sample	53	zaire-urban	zaire-urban	zaire	-6.14914	12.359349	.233511	not-zero	female	urban	four or more	richest	Yes	skilled attendant	fourth or more	35-49	In union	secondary or higher	yes	yes	male	employed	Health facility	no visits	0	no education	Not autonomous	No	not a big problem	Angola	Upper-middle-income countries	Central Africa	middle-income countries	2015-2019
54	00540013 01	1	AO7	all woman sample	54	lunda sul-urban	lunda sul-urban	lunda sul	-9.677144999999999	20.395768	.29006901	zero	female	urban	three	richer	Yes	unskilled	third	20-34	In union	secondary or higher	yes	no	female	unemplyed	Home	1-3 visits	1	no education	Not autonomous	No	not a big problem	Angola	Upper-middle-income countries	Central Africa	middle-income countries	2015-2019
54	00540023 04	1	AO7	all woman sample	54	lunda sul-urban	lunda sul-urban	lunda sul	-9.677144999999999	20.395768	.29006901	not-zero	female	urban	one	middle	Yes	unskilled	first	15-19	Not in union	primary		no	male	unemplyed	Health facility	4 or more	2 or more	no education	Not autonomous	No	not a big problem	Angola	Upper-middle-income countries	Central Africa	middle-income countries	2015-2019
54	00540026 01	1	AO7	all woman sample	54	lunda sul-urban	lunda sul-urban	lunda sul	-9.677144999999999	20.395768	.29006901	not-zero	female	urban	three	richer	Yes	skilled attendant	third	20-34	In union	secondary or higher	yes	no	female	unemplyed	Health facility	4 or more	0	no education	Not autonomous	No	not a big problem	Angola	Upper-middle-income countries	Central Africa	middle-income countries	2015-2019
54	00540002 02	1	AO7	all woman sample	54	lunda sul-urban	lunda sul-urban	lunda sul	-9.677144999999999	20.395768	.29006901	zero	male	urban	four or more	richer	Yes	unskilled	fourth or more	20-34	In union	secondary or higher	yes	yes	male	unemplyed	Home	4 or more	1	no education	Not autonomous	No	not a big problem	Angola	Upper-middle-income countries	Central Africa	middle-income countries	2015-2019
54	00540004 02	1	AO7	all woman sample	54	lunda sul-urban	lunda sul-urban	lunda sul	-9.677144999999999	20.395768	.29006901	zero	male	urban	three	middle	Yes	unskilled	third	20-34	In union	no education	yes	yes	male	unemplyed	Health facility	4 or more	0	no education	Autonomous	No	not a big problem	Angola	Upper-middle-income countries	Central Africa	middle-income countries	2015-2019
55	00550002 02	1	AO7	all woman sample	55	zaire-urban	zaire-urban	zaire	-6.257807	14.21544	.50880802	zero	female	urban	three	poorer	Yes	unskilled	third	20-34	In union	primary	no	yes	male	employed	Home	1-3 visits	1	no education	Not autonomous	No	not a big problem	Angola	Upper-middle-income countries	Central Africa	middle-income countries	2015-2019
55	00550021 02	1	AO7	all woman sample	55	zaire-urban	zaire-urban	zaire	-6.257807	14.21544	.50880802	zero	female	urban	two	poorer	Yes	skilled attendant	second	20-34	In union	primary	yes	yes	male	unemplyed	Health facility	4 or more	2 or more	no education	Not autonomous	No	not a big problem	Angola	Upper-middle-income countries	Central Africa	middle-income countries	2015-2019
55	00550013 02	1	AO7	all woman sample	55	zaire-urban	zaire-urban	zaire	-6.257807	14.21544	.50880802	not-zero	female	urban	two	poorest	No	skilled attendant	second	20-34	In union	primary	yes	yes	male	unemplyed	Health facility	4 or more	2 or more	no education	Not autonomous	No	big problem	Angola	Upper-middle-income countries	Central Africa	middle-income countries	2015-2019
55	00550015 03	1	AO7	all woman sample	55	zaire-urban	zaire-urban	zaire	-6.257807	14.21544	.50880802	zero	male	urban	one	poorer	Yes	skilled attendant	first	20-34	Not in union	secondary or higher		no	female	unemplyed	Health facility	4 or more	0	no education	Not autonomous	No	big problem	Angola	Upper-middle-income countries	Central Africa	middle-income countries	2015-2019
55	00550009 01	1	AO7	all woman sample	55	zaire-urban	zaire-urban	zaire	-6.257807	14.21544	.50880802	zero	female	urban	one	middle	Yes	skilled attendant	first	20-34	In union	secondary or higher	yes	yes	female	unemplyed	Health facility	1-3 visits	1	no education	Not autonomous	No	not a big problem	Angola	Upper-middle-income countries	Central Africa	middle-income countries	2015-2019
55	00550026 02	1	AO7	all woman sample	55	zaire-urban	zaire-urban	zaire	-6.257807	14.21544	.50880802	not-zero	female	urban	four or more	poorer	No	skilled attendant	fourth or more	20-34	In union	primary	yes	yes	male	employed	Health facility	4 or more	2 or more	no education	Not autonomous	No	not a big problem	Angola	Upper-middle-income countries	Central Africa	middle-income countries	2015-2019
55	00550024 02	1	AO7	all woman sample	55	zaire-urban	zaire-urban	zaire	-6.257807	14.21544	.50880802	not-zero	female	urban	three	middle	Yes	unskilled	fourth or more	20-34	In union	primary	no	yes	male	employed	Home	4 or more	2 or more	no education	Not autonomous	No	not a big problem	Angola	Upper-middle-income countries	Central Africa	middle-income countries	2015-2019
56	00560006 02	1	AO7	all woman sample	56	cuanza sul-rural	cuanza sul-rural	cuanza sul	-10.899427	16.091439	1.776436	zero	male	rural	one	poorest	No	unskilled	first	15-19	In union	primary	yes	yes	male	employed	Home	4 or more	0	no education	Not autonomous	Yes	big problem	Angola	Upper-middle-income countries	Central Africa	middle-income countries	2015-2019
56	00560005 01	1	AO7	all woman sample	56	cuanza sul-rural	cuanza sul-rural	cuanza sul	-10.899427	16.091439	1.776436	zero	female	rural	four or more	poorest	No	unskilled	fourth or more	20-34	Not in union	no education		yes	female	unemplyed	Home	1-3 visits	1	no education	Not autonomous	No	big problem	Angola	Upper-middle-income countries	Central Africa	middle-income countries	2015-2019
56	00560002 02	1	AO7	all woman sample	56	cuanza sul-rural	cuanza sul-rural	cuanza sul	-10.899427	16.091439	1.776436	zero	male	rural	one	poorer	No	unskilled	first	15-19	In union	no education	yes	yes	male	employed	Home	1-3 visits	0	no education	Not autonomous	No	big problem	Angola	Upper-middle-income countries	Central Africa	middle-income countries	2015-2019
56	00560023 02	1	AO7	all woman sample	56	cuanza sul-rural	cuanza sul-rural	cuanza sul	-10.899427	16.091439	1.776436	zero	male	rural	four or more	poorer	Yes	unskilled	fourth or more	35-49	In union	primary	yes	yes	male	employed	Home	4 or more	1	no education	Not autonomous	No	big problem	Angola	Upper-middle-income countries	Central Africa	middle-income countries	2015-2019
57	00570020 02	1	AO7	all woman sample	57	zaire-urban	zaire-urban	zaire	-6.1072	14.628845	.61149299	zero	female	urban	three	poorer	No	unskilled	fourth or more	20-34	In union	primary	yes	yes	male	employed	Health facility	1-3 visits	1	no education	Not autonomous	No	not a big problem	Angola	Upper-middle-income countries	Central Africa	middle-income countries	2015-2019
57	00570003 02	1	AO7	all woman sample	57	zaire-urban	zaire-urban	zaire	-6.1072	14.628845	.61149299	not-zero	female	urban	two	middle	Yes	skilled attendant	second	15-19	In union	secondary or higher	yes	yes	male	unemplyed	Health facility	4 or more	2 or more	no education	Not autonomous	No	big problem	Angola	Upper-middle-income countries	Central Africa	middle-income countries	2015-2019
57	00570011 01	1	AO7	all woman sample	57	zaire-urban	zaire-urban	zaire	-6.1072	14.628845	.61149299	not-zero	male	urban	three	poorer	Yes	skilled attendant	third	15-19	Not in union	no education		yes	female	unemplyed	Health facility	1-3 visits	1	no education	Not autonomous	No	not a big problem	Angola	Upper-middle-income countries	Central Africa	middle-income countries	2015-2019
57	00570026 07	2	AO7	all woman sample	57	zaire-urban	zaire-urban	zaire	-6.1072	14.628845	.61149299	not-zero	female	urban	two	middle	Yes	skilled attendant	second	20-34	Not in union	secondary or higher		yes	male	unemplyed	Health facility	no visits	0	no education	Not autonomous	No	not a big problem	Angola	Upper-middle-income countries	Central Africa	middle-income countries	2015-2019
57	00570013 02	1	AO7	all woman sample	57	zaire-urban	zaire-urban	zaire	-6.1072	14.628845	.61149299	not-zero	female	urban	two	poorer	No	skilled attendant	second	20-34	In union	primary	yes	yes	male	employed	Health facility	4 or more	1	no education	Not autonomous	No	not a big problem	Angola	Upper-middle-income countries	Central Africa	middle-income countries	2015-2019
57	00570019 02	1	AO7	all woman sample	57	zaire-urban	zaire-urban	zaire	-6.1072	14.628845	.61149299	not-zero	female	urban	two	poorer	Yes	skilled attendant	second	20-34	In union	primary	yes	no	male	employed	Health facility	4 or more	1	no education	Not autonomous	No	not a big problem	Angola	Upper-middle-income countries	Central Africa	middle-income countries	2015-2019
58	00580002 01	2	AO7	all woman sample	58	malanje-urban	malanje-urban	malanje	-9.551154	16.360042	.64566398	not-zero	male	urban	four or more	middle	Yes	skilled attendant	fourth or more	35-49	In union	secondary or higher	yes	yes	female	unemplyed	Health facility	no visits	0	no education	Autonomous	No	not a big problem	Angola	Upper-middle-income countries	Central Africa	middle-income countries	2015-2019
58	00580023 01	1	AO7	all woman sample	58	malanje-urban	malanje-urban	malanje	-9.551154	16.360042	.64566398	not-zero	male	urban	four or more	richest	Yes	unskilled	fourth or more	35-49	In union	primary	yes	yes	female	unemplyed	Home	1-3 visits	2 or more	no education	Autonomous	Yes	big problem	Angola	Upper-middle-income countries	Central Africa	middle-income countries	2015-2019
58	00580016 02	1	AO7	all woman sample	58	malanje-urban	malanje-urban	malanje	-9.551154	16.360042	.64566398	not-zero	female	urban	four or more	richer	Yes	unskilled	fourth or more	20-34	In union	no education	yes	no	male	employed	Home	4 or more	2 or more	no education	Autonomous	Yes	not a big problem	Angola	Upper-middle-income countries	Central Africa	middle-income countries	2015-2019
58	00580026 01	1	AO7	all woman sample	58	malanje-urban	malanje-urban	malanje	-9.551154	16.360042	.64566398	not-zero	female	urban	four or more	middle	No	skilled attendant	fourth or more	20-34	In union	no education	yes	yes	female	employed	Home	1-3 visits	1	no education	Not autonomous	No	not a big problem	Angola	Upper-middle-income countries	Central Africa	middle-income countries	2015-2019
59	00590007 04	1	AO7	all woman sample	59	huambo-urban	huambo-urban	huambo	-12.757253	15.756708	1.405194	not-zero	male	urban	three	richest	Yes	skilled attendant	fourth or more	20-34	In union	secondary or higher	yes	no	female	unemplyed	Health facility	4 or more	2 or more	no education	Not autonomous	No	not a big problem	Angola	Upper-middle-income countries	Central Africa	middle-income countries	2015-2019
60	00600006 02	1	AO7	all woman sample	60	lunda norte-urban	lunda norte-urban	lunda norte	-8.424109	20.735781	.52652299	not-zero	female	urban	four or more	middle	Yes	skilled attendant	fourth or more	35-49	In union	no education	no	yes	male	employed	Home	1-3 visits	2 or more	no education	Autonomous	No	big problem	Angola	Upper-middle-income countries	Central Africa	middle-income countries	2015-2019
60	00600013 02	1	AO7	all woman sample	60	lunda norte-urban	lunda norte-urban	lunda norte	-8.424109	20.735781	.52652299	not-zero	male	urban	one	middle	Yes	skilled attendant	first	20-34	In union	no education	yes	no	male	employed	Health facility	1-3 visits	2 or more	no education	Not autonomous	No	big problem	Angola	Upper-middle-income countries	Central Africa	middle-income countries	2015-2019
60	00600021 02	1	AO7	all woman sample	60	lunda norte-urban	lunda norte-urban	lunda norte	-8.424109	20.735781	.52652299	not-zero	female	urban	three	richer	Yes	skilled attendant	third	20-34	In union	primary	yes	yes	male	employed	Home	1-3 visits	2 or more	no education	Not autonomous	Yes	not a big problem	Angola	Upper-middle-income countries	Central Africa	middle-income countries	2015-2019
60	00600026 01	2	AO7	all woman sample	60	lunda norte-urban	lunda norte-urban	lunda norte	-8.424109	20.735781	.52652299	zero	male	urban	three	richer	No	skilled attendant	second	20-34	In union	no education	no	no	female	unemplyed	Health facility	no visits	0	no education	Not autonomous	No	big problem	Angola	Upper-middle-income countries	Central Africa	middle-income countries	2015-2019
60	00600025 01	1	AO7	all woman sample	60	lunda norte-urban	lunda norte-urban	lunda norte	-8.424109	20.735781	.52652299	zero	female	urban	four or more	richer	Yes	unskilled	fourth or more	20-34	In union	no education	no	no	female	unemplyed	Home	no visits	0	no education	Not autonomous	No	not a big problem	Angola	Upper-middle-income countries	Central Africa	middle-income countries	2015-2019
60	00600006 02	2	AO7	all woman sample	60	lunda norte-urban	lunda norte-urban	lunda norte	-8.424109	20.735781	.52652299	not-zero	male	urban	four or more	middle	Yes	skilled attendant	fourth or more	35-49	In union	no education	no	yes	male	employed	Home	no visits	0	no education	Autonomous	No	big problem	Angola	Upper-middle-income countries	Central Africa	middle-income countries	2015-2019
60	00600010 01	1	AO7	all woman sample	60	lunda norte-urban	lunda norte-urban	lunda norte	-8.424109	20.735781	.52652299	zero	male	urban	four or more	middle	Yes	skilled attendant	fourth or more	20-34	In union	primary	yes	no	female	unemplyed	Health facility	1-3 visits	0	no education	Not autonomous	No	not a big problem	Angola	Upper-middle-income countries	Central Africa	middle-income countries	2015-2019
60	00600006 02	3	AO7	all woman sample	60	lunda norte-urban	lunda norte-urban	lunda norte	-8.424109	20.735781	.52652299	not-zero	male	urban	four or more	middle	Yes	skilled attendant	fourth or more	35-49	In union	no education	no	yes	male	employed	Home	no visits	0	no education	Autonomous	No	big problem	Angola	Upper-middle-income countries	Central Africa	middle-income countries	2015-2019
61	00610001 02	1	AO7	all woman sample	61	namibe-urban	namibe-urban	namibe	-15.186579	12.172009	.22230101	not-zero	female	urban	two	richest	Yes	skilled attendant	second	20-34	In union	primary	yes	yes	male	employed	Health facility	4 or more	2 or more	no education	Not autonomous	No	not a big problem	Angola	Upper-middle-income countries	Central Africa	middle-income countries	2015-2019
61	00610011 02	1	AO7	all woman sample	61	namibe-urban	namibe-urban	namibe	-15.186579	12.172009	.22230101	zero	male	urban	four or more	richest	Yes	skilled attendant	fourth or more	20-34	In union	secondary or higher	yes	yes	male	employed	Health facility	4 or more	2 or more	no education	Not autonomous	Yes	not a big problem	Angola	Upper-middle-income countries	Central Africa	middle-income countries	2015-2019
61	00610002 02	1	AO7	all woman sample	61	namibe-urban	namibe-urban	namibe	-15.186579	12.172009	.22230101	zero	male	urban	two	richer	Yes	skilled attendant	second	20-34	In union	secondary or higher	yes	no	male	employed	Health facility	4 or more	2 or more	no education	Not autonomous	Yes	not a big problem	Angola	Upper-middle-income countries	Central Africa	middle-income countries	2015-2019
61	00610026 02	1	AO7	all woman sample	61	namibe-urban	namibe-urban	namibe	-15.186579	12.172009	.22230101	zero	male	urban	two	middle	Yes	skilled attendant	second	20-34	In union	primary	yes	yes	male	employed	Health facility	4 or more	2 or more	no education	Not autonomous	Yes	big problem	Angola	Upper-middle-income countries	Central Africa	middle-income countries	2015-2019
61	00610025 02	1	AO7	all woman sample	61	namibe-urban	namibe-urban	namibe	-15.186579	12.172009	.22230101	zero	male	urban	four or more	richest	Yes	skilled attendant	fourth or more	20-34	In union	secondary or higher	yes	yes	male	employed	Health facility	4 or more	2 or more	no education	Not autonomous	No	not a big problem	Angola	Upper-middle-income countries	Central Africa	middle-income countries	2015-2019
62	00620012 02	1	AO7	all woman sample	62	benguela-urban	benguela-urban	benguela	-12.64765	13.377255	.52501601	not-zero	female	urban	three	middle	Yes	skilled attendant	third	20-34	In union	primary	yes	yes	male	employed	Health facility	1-3 visits	1	no education	Autonomous	Yes	big problem	Angola	Upper-middle-income countries	Central Africa	middle-income countries	2015-2019
62	00620017 02	2	AO7	all woman sample	62	benguela-urban	benguela-urban	benguela	-12.64765	13.377255	.52501601	not-zero	female	urban	three	middle	Yes	unskilled	third	20-34	In union	primary	yes	yes	male	employed	Home	no visits	0	no education	Autonomous	No	big problem	Angola	Upper-middle-income countries	Central Africa	middle-income countries	2015-2019
62	00620008 02	1	AO7	all woman sample	62	benguela-urban	benguela-urban	benguela	-12.64765	13.377255	.52501601	not-zero	female	urban	four or more	richer	Yes	skilled attendant	fourth or more	35-49	In union	primary	yes	yes	male	employed	Health facility	4 or more	2 or more	no education	Not autonomous	Yes	not a big problem	Angola	Upper-middle-income countries	Central Africa	middle-income countries	2015-2019
62	00620013 02	1	AO7	all woman sample	62	benguela-urban	benguela-urban	benguela	-12.64765	13.377255	.52501601	zero	male	urban	four or more	middle	Yes	unskilled	fourth or more	20-34	In union	primary	yes	yes	male	employed	Home	1-3 visits	1	no education	Not autonomous	Yes	not a big problem	Angola	Upper-middle-income countries	Central Africa	middle-income countries	2015-2019
62	00620011 01	1	AO7	all woman sample	62	benguela-urban	benguela-urban	benguela	-12.64765	13.377255	.52501601	not-zero	female	urban	four or more	middle	Yes	skilled attendant	fourth or more	20-34	In union	primary	no	yes	female	unemplyed	Health facility	4 or more	1	no education	Not autonomous	No	not a big problem	Angola	Upper-middle-income countries	Central Africa	middle-income countries	2015-2019
62	00620020 01	1	AO7	all woman sample	62	benguela-urban	benguela-urban	benguela	-12.64765	13.377255	.52501601	not-zero	female	urban	four or more	middle	Yes	skilled attendant	fourth or more	35-49	Not in union	primary		yes	female	unemplyed	Health facility	1-3 visits	1	no education	Not autonomous	No	big problem	Angola	Upper-middle-income countries	Central Africa	middle-income countries	2015-2019
62	00620005 01	1	AO7	all woman sample	62	benguela-urban	benguela-urban	benguela	-12.64765	13.377255	.52501601	zero	male	urban	four or more	middle	Yes	unskilled	fourth or more	20-34	In union	primary	yes	yes	female	employed	Home	no visits	0	no education	Autonomous	No	big problem	Angola	Upper-middle-income countries	Central Africa	middle-income countries	2015-2019
62	00620001 01	1	AO7	all woman sample	62	benguela-urban	benguela-urban	benguela	-12.64765	13.377255	.52501601	not-zero	male	urban	one	poorer	Yes	skilled attendant	second	20-34	In union	primary	yes	yes	female	employed	Health facility	4 or more	2 or more	no education	Not autonomous	No	big problem	Angola	Upper-middle-income countries	Central Africa	middle-income countries	2015-2019
63	00630013 01	1	AO7	all woman sample	63	lunda sul-rural	lunda sul-rural	lunda sul	-9.004046000000001	20.412949	.250958	not-zero	female	rural	three	poorer	No	unskilled	third	20-34	In union	no education	no	yes	female	unemplyed	Health facility	1-3 visits	0	no education	Autonomous	No	not a big problem	Angola	Upper-middle-income countries	Central Africa	middle-income countries	2015-2019
63	00630022 01	1	AO7	all woman sample	63	lunda sul-rural	lunda sul-rural	lunda sul	-9.004046000000001	20.412949	.250958	not-zero	male	rural	four or more	poorer	No	unskilled	fourth or more	20-34	In union	no education	no	yes	female	unemplyed	Home	4 or more	1	no education	Autonomous	Yes	not a big problem	Angola	Upper-middle-income countries	Central Africa	middle-income countries	2015-2019
63	00630007 02	1	AO7	all woman sample	63	lunda sul-rural	lunda sul-rural	lunda sul	-9.004046000000001	20.412949	.250958	not-zero	male	rural	four or more	poorer	No	unskilled	fourth or more	20-34	In union	no education	no	yes	male	employed	Home	4 or more	2 or more	no education	Autonomous	No	not a big problem	Angola	Upper-middle-income countries	Central Africa	middle-income countries	2015-2019
64	00640005 01	1	AO7	all woman sample	64	lunda norte-urban	lunda norte-urban	lunda norte	-8.780813	18.00381	.25063199	not-zero	female	urban	four or more	poorer	Yes	skilled attendant	fourth or more	35-49	In union	no education	yes	no	female	unemplyed	Health facility	4 or more	2 or more	no education	Not autonomous	No	big problem	Angola	Upper-middle-income countries	Central Africa	middle-income countries	2015-2019
64	00640014 02	1	AO7	all woman sample	64	lunda norte-urban	lunda norte-urban	lunda norte	-8.780813	18.00381	.25063199	zero	female	urban	two	middle	Yes	unskilled	second	20-34	In union	secondary or higher	yes	no	male	employed	Home	4 or more	1	no education	Not autonomous	Yes	big problem	Angola	Upper-middle-income countries	Central Africa	middle-income countries	2015-2019
64	00640009 01	1	AO7	all woman sample	64	lunda norte-urban	lunda norte-urban	lunda norte	-8.780813	18.00381	.25063199	not-zero	female	urban	one	middle	Yes	unskilled	first	20-34	In union	primary	yes	no	female	unemplyed	Home	4 or more	1	no education	Not autonomous	Yes	big problem	Angola	Upper-middle-income countries	Central Africa	middle-income countries	2015-2019
65	00650024 02	1	AO7	all woman sample	65	cunene-rural	cunene-rural	cunene	-17.193086	15.590494	.835141	not-zero	male	rural	four or more	poorest	Yes	unskilled	fourth or more	20-34	In union	primary	no	no	male	unemplyed	Home	4 or more	0	no education	Not autonomous	No	big problem	Angola	Upper-middle-income countries	Central Africa	middle-income countries	2015-2019
65	00650025 01	1	AO7	all woman sample	65	cunene-rural	cunene-rural	cunene	-17.193086	15.590494	.835141	not-zero	male	rural	three	poorest	No	unskilled	third	20-34	Not in union	secondary or higher		no	female	unemplyed	Home	4 or more	2 or more	no education	Not autonomous	No	not a big problem	Angola	Upper-middle-income countries	Central Africa	middle-income countries	2015-2019
65	00650017 05	1	AO7	all woman sample	65	cunene-rural	cunene-rural	cunene	-17.193086	15.590494	.835141	zero	female	rural	two	poorest	Yes	unskilled	second	20-34	Not in union	no education		no	male	unemplyed	Home	no visits	0	no education	Not autonomous	No	not a big problem	Angola	Upper-middle-income countries	Central Africa	middle-income countries	2015-2019
65	00650023 01	1	AO7	all woman sample	65	cunene-rural	cunene-rural	cunene	-17.193086	15.590494	.835141	not-zero	male	rural	three	poorest	Yes	unskilled	third	20-34	Not in union	primary		no	female	unemplyed	Home	4 or more	2 or more	no education	Not autonomous	No	big problem	Angola	Upper-middle-income countries	Central Africa	middle-income countries	2015-2019
66	00660002 02	1	AO7	all woman sample	66	luanda-urban	luanda-urban	luanda	-8.808396	13.33674	7.4024391	not-zero	male	urban	two	middle	No	unskilled	second	20-34	Not in union	secondary or higher		no	female	unemplyed	Home	4 or more	1	no education	Not autonomous	No	big problem	Angola	Upper-middle-income countries	Central Africa	middle-income countries	2015-2019
66	00660004 02	1	AO7	all woman sample	66	luanda-urban	luanda-urban	luanda	-8.808396	13.33674	7.4024391	not-zero	male	urban	four or more	richer	Yes	skilled attendant	fourth or more	35-49	In union	primary	yes	yes	male	employed	Health facility	4 or more	2 or more	no education	Not autonomous	No	big problem	Angola	Upper-middle-income countries	Central Africa	middle-income countries	2015-2019
66	00660020 02	1	AO7	all woman sample	66	luanda-urban	luanda-urban	luanda	-8.808396	13.33674	7.4024391	not-zero	male	urban	four or more	richer	Yes	unskilled	fourth or more	35-49	In union	primary	yes	yes	male	employed	Home	no visits	0	no education	Not autonomous	No	big problem	Angola	Upper-middle-income countries	Central Africa	middle-income countries	2015-2019
66	00660023 04	1	AO7	all woman sample	66	luanda-urban	luanda-urban	luanda	-8.808396	13.33674	7.4024391	not-zero	male	urban	one	richer	Yes	unskilled	first	15-19	In union	primary	yes	yes	female	employed	Home	4 or more	2 or more	no education	Not autonomous	No	big problem	Angola	Upper-middle-income countries	Central Africa	middle-income countries	2015-2019
67	00670007 02	1	AO7	all woman sample	67	cabinda-rural	cabinda-rural	cabinda	-4.766244	12.51069	.18982901	not-zero	male	rural	two	richer	Yes	skilled attendant	second	20-34	In union	secondary or higher	yes	no	male	employed	Health facility	no visits	2 or more	no education	Not autonomous	No	not a big problem	Angola	Upper-middle-income countries	Central Africa	middle-income countries	2015-2019
67	00670023 02	1	AO7	all woman sample	67	cabinda-rural	cabinda-rural	cabinda	-4.766244	12.51069	.18982901	not-zero	male	rural	four or more	middle	Yes	skilled attendant	fourth or more	35-49	In union	no education	yes	yes	male	employed	Health facility	4 or more	2 or more	no education	Not autonomous	No	big problem	Angola	Upper-middle-income countries	Central Africa	middle-income countries	2015-2019
67	00670005 02	1	AO7	all woman sample	67	cabinda-rural	cabinda-rural	cabinda	-4.766244	12.51069	.18982901	not-zero	female	rural	three	middle	Yes	skilled attendant	third	20-34	In union	secondary or higher	no	no	male	employed	Health facility	4 or more	1	no education	Not autonomous	No	big problem	Angola	Upper-middle-income countries	Central Africa	middle-income countries	2015-2019
68	00680018 02	2	AO7	all woman sample	68	luanda-urban	luanda-urban	luanda	-8.845366	13.326872	4.5006409	not-zero	female	urban	two	richer	Yes	skilled attendant	first	20-34	In union	secondary or higher	yes	yes	male	unemplyed	Health facility	no visits	0	no education	Not autonomous	No	big problem	Angola	Upper-middle-income countries	Central Africa	middle-income countries	2015-2019
68	00680006 02	1	AO7	all woman sample	68	luanda-urban	luanda-urban	luanda	-8.845366	13.326872	4.5006409	not-zero	female	urban	four or more	middle	No	skilled attendant	fourth or more	35-49	In union	no education	no	yes	male	employed	Health facility	4 or more	1	no education	Not autonomous	Yes	big problem	Angola	Upper-middle-income countries	Central Africa	middle-income countries	2015-2019
68	00680011 02	1	AO7	all woman sample	68	luanda-urban	luanda-urban	luanda	-8.845366	13.326872	4.5006409	not-zero	male	urban	four or more	richest	Yes	skilled attendant	fourth or more	20-34	In union	primary	yes	yes	male	employed	Health facility	4 or more	1	no education	Not autonomous	No	not a big problem	Angola	Upper-middle-income countries	Central Africa	middle-income countries	2015-2019
69	00690022 02	1	AO7	all woman sample	69	luanda-urban	luanda-urban	luanda	-8.888918	13.483642	3.0892761	not-zero	female	urban	three	richest	Yes	skilled attendant	third	20-34	In union	secondary or higher	yes	no	male	employed	Health facility	4 or more	2 or more	no education	Not autonomous	No	not a big problem	Angola	Upper-middle-income countries	Central Africa	middle-income countries	2015-2019
69	00690003 02	2	AO7	all woman sample	69	luanda-urban	luanda-urban	luanda	-8.888918	13.483642	3.0892761	not-zero	male	urban	four or more	richest	Yes	skilled attendant	third	20-34	In union	secondary or higher	yes	no	male	employed	Health facility	no visits	0	no education	Not autonomous	No	not a big problem	Angola	Upper-middle-income countries	Central Africa	middle-income countries	2015-2019
70	00700016 02	1	AO7	all woman sample	70	namibe-urban	namibe-urban	namibe	-15.224634	12.176025	.137357	not-zero	female	urban	four or more	middle	No	unskilled	fourth or more	20-34	In union	no education	yes	no	male	employed	Home	1-3 visits	1	no education	Autonomous	No	big problem	Angola	Upper-middle-income countries	Central Africa	middle-income countries	2015-2019
70	00700018 02	1	AO7	all woman sample	70	namibe-urban	namibe-urban	namibe	-15.224634	12.176025	.137357	not-zero	female	urban	three	middle	No	skilled attendant	fourth or more	20-34	In union	primary	yes	no	male	employed	Health facility	4 or more	2 or more	no education	Not autonomous	Yes	big problem	Angola	Upper-middle-income countries	Central Africa	middle-income countries	2015-2019
70	00700010 02	1	AO7	all woman sample	70	namibe-urban	namibe-urban	namibe	-15.224634	12.176025	.137357	not-zero	male	urban	two	richer	Yes	skilled attendant	second	20-34	In union	primary	yes	yes	male	employed	Health facility	4 or more	2 or more	no education	Autonomous	No	not a big problem	Angola	Upper-middle-income countries	Central Africa	middle-income countries	2015-2019
71	00710001 02	1	AO7	all woman sample	71	zaire-urban	zaire-urban	zaire	-6.136926	12.35474	.345487	not-zero	female	urban	three	middle	Yes	unskilled	third	20-34	In union	secondary or higher	no	yes	male	employed	Home	4 or more	1	no education	Not autonomous	No	not a big problem	Angola	Upper-middle-income countries	Central Africa	middle-income countries	2015-2019
71	00710024 03	1	AO7	all woman sample	71	zaire-urban	zaire-urban	zaire	-6.136926	12.35474	.345487	not-zero	female	urban	one	middle	Yes	skilled attendant	first	15-19	Not in union	primary		no	female	unemplyed	Health facility	4 or more	1	no education	Not autonomous	No	not a big problem	Angola	Upper-middle-income countries	Central Africa	middle-income countries	2015-2019
71	00710007 02	1	AO7	all woman sample	71	zaire-urban	zaire-urban	zaire	-6.136926	12.35474	.345487	zero	female	urban	three	middle	Yes	skilled attendant	third	20-34	In union	primary	yes	no	male	employed	Health facility	4 or more	2 or more	no education	Not autonomous	No	not a big problem	Angola	Upper-middle-income countries	Central Africa	middle-income countries	2015-2019
71	00710008 06	1	AO7	all woman sample	71	zaire-urban	zaire-urban	zaire	-6.136926	12.35474	.345487	zero	female	urban	one	middle	Yes	skilled attendant	first	15-19	Not in union	secondary or higher		no	male	unemplyed	Health facility	4 or more	1	no education	Not autonomous	No	not a big problem	Angola	Upper-middle-income countries	Central Africa	middle-income countries	2015-2019
71	00710005 02	1	AO7	all woman sample	71	zaire-urban	zaire-urban	zaire	-6.136926	12.35474	.345487	not-zero	female	urban	two	middle	Yes	skilled attendant	second	20-34	In union	secondary or higher	yes	yes	male	employed	Health facility	1-3 visits	0	no education	Not autonomous	No	not a big problem	Angola	Upper-middle-income countries	Central Africa	middle-income countries	2015-2019
72	00720015 02	1	AO7	all woman sample	72	cuanza norte-urban	cuanza norte-urban	cuanza norte	-9.320071	14.906135	.292503	not-zero	male	urban	one	richest	Yes	skilled attendant	first	20-34	In union	secondary or higher	yes	no	male	employed	Health facility	4 or more	2 or more	no education	Not autonomous	Yes	not a big problem	Angola	Upper-middle-income countries	Central Africa	middle-income countries	2015-2019
72	00720024 02	1	AO7	all woman sample	72	cuanza norte-urban	cuanza norte-urban	cuanza norte	-9.320071	14.906135	.292503	not-zero	male	urban	one	richer	Yes	skilled attendant	second	20-34	In union	secondary or higher	yes	no	male	employed	Health facility	4 or more	1	no education	Not autonomous	No	not a big problem	Angola	Upper-middle-income countries	Central Africa	middle-income countries	2015-2019
72	00720023 01	1	AO7	all woman sample	72	cuanza norte-urban	cuanza norte-urban	cuanza norte	-9.320071	14.906135	.292503	zero	female	urban	four or more	richest	Yes	skilled attendant	fourth or more	35-49	Not in union	primary		yes	female	unemplyed	Health facility	4 or more	2 or more	no education	Not autonomous	No	big problem	Angola	Upper-middle-income countries	Central Africa	middle-income countries	2015-2019
73	00730008 02	1	AO7	all woman sample	73	moxico-urban	moxico-urban	moxico	-11.75671	19.922087	.65915197	zero	female	urban	two	middle	Yes	skilled attendant	second	20-34	In union	secondary or higher	yes	no	male	unemplyed	Health facility	4 or more	2 or more	no education	Not autonomous	Yes	not a big problem	Angola	Upper-middle-income countries	Central Africa	middle-income countries	2015-2019
73	00730013 02	1	AO7	all woman sample	73	moxico-urban	moxico-urban	moxico	-11.75671	19.922087	.65915197	not-zero	female	urban	four or more	richer	No	skilled attendant	fourth or more	20-34	In union	secondary or higher	yes	yes	male	unemplyed	Health facility	4 or more	1	no education	Autonomous	No	not a big problem	Angola	Upper-middle-income countries	Central Africa	middle-income countries	2015-2019
73	00730020 02	1	AO7	all woman sample	73	moxico-urban	moxico-urban	moxico	-11.75671	19.922087	.65915197	zero	female	urban	two	poorer	Yes	skilled attendant	second	35-49	In union	no education	no	yes	male	unemplyed	Health facility	4 or more	2 or more	no education	Not autonomous	No	not a big problem	Angola	Upper-middle-income countries	Central Africa	middle-income countries	2015-2019
73	00730016 01	1	AO7	all woman sample	73	moxico-urban	moxico-urban	moxico	-11.75671	19.922087	.65915197	not-zero	male	urban	one	poorer	No	unskilled	first	20-34	In union	primary	no	no	female	unemplyed	Home	1-3 visits	0	no education	Autonomous	No	big problem	Angola	Upper-middle-income countries	Central Africa	middle-income countries	2015-2019
73	00730024 02	1	AO7	all woman sample	73	moxico-urban	moxico-urban	moxico	-11.75671	19.922087	.65915197	not-zero	male	urban	four or more	richest	Yes	skilled attendant	fourth or more	35-49	In union	secondary or higher	yes	yes	male	employed	Home	4 or more	2 or more	no education	Not autonomous	No	not a big problem	Angola	Upper-middle-income countries	Central Africa	middle-income countries	2015-2019
73	00730026 02	1	AO7	all woman sample	73	moxico-urban	moxico-urban	moxico	-11.75671	19.922087	.65915197	not-zero	female	urban	four or more	richer	Yes	skilled attendant	fourth or more	20-34	In union	secondary or higher	yes	no	male	employed	Health facility	4 or more	1	no education	Not autonomous	Yes	not a big problem	Angola	Upper-middle-income countries	Central Africa	middle-income countries	2015-2019
74	00740024 02	1	AO7	all woman sample	74	zaire-urban	zaire-urban	zaire	-6.142472	12.3597	.19887	zero	female	urban	one	middle	Yes	skilled attendant	first	20-34	In union	secondary or higher	yes	no	male	employed	Health facility	4 or more	2 or more	no education	Not autonomous	No	not a big problem	Angola	Upper-middle-income countries	Central Africa	middle-income countries	2015-2019
74	00740010 01	1	AO7	all woman sample	74	zaire-urban	zaire-urban	zaire	-6.142472	12.3597	.19887	not-zero	male	urban	four or more	middle	Yes	skilled attendant	fourth or more	20-34	Not in union	primary		no	female	unemplyed	Health facility	4 or more	2 or more	no education	Not autonomous	Yes	not a big problem	Angola	Upper-middle-income countries	Central Africa	middle-income countries	2015-2019
74	00740014 02	1	AO7	all woman sample	74	zaire-urban	zaire-urban	zaire	-6.142472	12.3597	.19887	not-zero	female	urban	two	middle	No	skilled attendant	second	20-34	In union	secondary or higher	yes	yes	male	employed	Home	1-3 visits	1	no education	Not autonomous	Yes	not a big problem	Angola	Upper-middle-income countries	Central Africa	middle-income countries	2015-2019
74	00740016 02	1	AO7	all woman sample	74	zaire-urban	zaire-urban	zaire	-6.142472	12.3597	.19887	not-zero	male	urban	four or more	middle	Yes	skilled attendant	fourth or more	20-34	In union	primary	no	yes	male	employed	Health facility	4 or more	1	no education	Not autonomous	No	not a big problem	Angola	Upper-middle-income countries	Central Africa	middle-income countries	2015-2019
74	00740021 02	1	AO7	all woman sample	74	zaire-urban	zaire-urban	zaire	-6.142472	12.3597	.19887	not-zero	female	urban	three	richer	Yes	unskilled	third	20-34	In union	primary	yes	no	male	employed	Home	4 or more	1	no education	Not autonomous	No	not a big problem	Angola	Upper-middle-income countries	Central Africa	middle-income countries	2015-2019
75	00750009 02	1	AO7	all woman sample	75	uíge-rural	uíge-rural	uíge	-7.487095	16.22542	.89955503	not-zero	male	rural	two	poorer	Yes	unskilled	second	20-34	In union	secondary or higher	yes	yes	male	unemplyed	Home	no visits	0	no education	Not autonomous	No	big problem	Angola	Upper-middle-income countries	Central Africa	middle-income countries	2015-2019
75	00750013 02	1	AO7	all woman sample	75	uíge-rural	uíge-rural	uíge	-7.487095	16.22542	.89955503	not-zero	female	rural	three	poorer	Yes	unskilled	third	35-49	In union	no education	no	no	male	unemplyed	Home	no visits	0	no education	Not autonomous	No	big problem	Angola	Upper-middle-income countries	Central Africa	middle-income countries	2015-2019
75	00750004 02	1	AO7	all woman sample	75	uíge-rural	uíge-rural	uíge	-7.487095	16.22542	.89955503	zero	male	rural	two	poorer	No	unskilled	second	15-19	In union	no education	no	no	male	unemplyed	Home	no visits	0	no education	Not autonomous	No	not a big problem	Angola	Upper-middle-income countries	Central Africa	middle-income countries	2015-2019
75	00750005 02	1	AO7	all woman sample	75	uíge-rural	uíge-rural	uíge	-7.487095	16.22542	.89955503	zero	female	rural	three	poorer	Yes	unskilled	third	20-34	In union	no education	no	yes	male	employed	Home	no visits	0	no education	Not autonomous	No	big problem	Angola	Upper-middle-income countries	Central Africa	middle-income countries	2015-2019
75	00750022 02	1	AO7	all woman sample	75	uíge-rural	uíge-rural	uíge	-7.487095	16.22542	.89955503	not-zero	female	rural	four or more	poorer	No	unskilled	fourth or more	35-49	In union	no education	yes	yes	male	employed	Home	no visits	0	no education	Not autonomous	No	big problem	Angola	Upper-middle-income countries	Central Africa	middle-income countries	2015-2019
75	00750017 02	1	AO7	all woman sample	75	uíge-rural	uíge-rural	uíge	-7.487095	16.22542	.89955503	not-zero	female	rural	two	poorest	No	unskilled	fourth or more	20-34	In union	primary	yes	yes	male	employed	Home	no visits	0	no education	Not autonomous	No	big problem	Angola	Upper-middle-income countries	Central Africa	middle-income countries	2015-2019
76	00760011 03	1	AO7	all woman sample	76	bengo-rural	bengo-rural	bengo	-8.615344	13.546773	.120498	not-zero	male	rural	one	richer	Yes	skilled attendant	first	15-19	Not in union	primary		no	male	unemplyed	Health facility	1-3 visits	0	no education	Not autonomous	No	not a big problem	Angola	Upper-middle-income countries	Central Africa	middle-income countries	2015-2019
77	00770007 02	1	AO7	all woman sample	77	cabinda-rural	cabinda-rural	cabinda	-4.653519	12.731428	.352678	not-zero	female	rural	three	richer	Yes	skilled attendant	fourth or more	20-34	In union	secondary or higher	yes	yes	male	employed	Health facility	4 or more	2 or more	no education	Not autonomous	No	not a big problem	Angola	Upper-middle-income countries	Central Africa	middle-income countries	2015-2019
77	00770013 02	1	AO7	all woman sample	77	cabinda-rural	cabinda-rural	cabinda	-4.653519	12.731428	.352678	not-zero	male	rural	four or more	middle	No	skilled attendant	fourth or more	20-34	In union	no education	no	yes	male	employed	Health facility	4 or more	2 or more	no education	Autonomous	No	big problem	Angola	Upper-middle-income countries	Central Africa	middle-income countries	2015-2019
77	00770021 02	1	AO7	all woman sample	77	cabinda-rural	cabinda-rural	cabinda	-4.653519	12.731428	.352678	not-zero	female	rural	two	middle	Yes	skilled attendant	second	20-34	In union	secondary or higher	yes	yes	male	employed	Health facility	4 or more	2 or more	no education	Not autonomous	No	big problem	Angola	Upper-middle-income countries	Central Africa	middle-income countries	2015-2019
78	00780010 02	1	AO7	all woman sample	78	uíge-rural	uíge-rural	uíge	-6.613281	15.776278	.92987698	not-zero	female	rural	four or more	poorest	Yes	unskilled	fourth or more	35-49	In union	no education	yes	yes	male	employed	Home	no visits	0	no education	Autonomous	No	big problem	Angola	Upper-middle-income countries	Central Africa	middle-income countries	2015-2019
78	00780004 03	1	AO7	all woman sample	78	uíge-rural	uíge-rural	uíge	-6.613281	15.776278	.92987698	not-zero	female	rural	three	poorer	Yes	unskilled	third	20-34	Not in union	primary		no	male	unemplyed	Home	no visits	1	no education	Not autonomous	No	big problem	Angola	Upper-middle-income countries	Central Africa	middle-income countries	2015-2019
78	00780005 01	1	AO7	all woman sample	78	uíge-rural	uíge-rural	uíge	-6.613281	15.776278	.92987698	zero	female	rural	four or more	poorer	Yes	unskilled	fourth or more	20-34	Not in union	secondary or higher		yes	female	unemplyed	Home	1-3 visits	2 or more	no education	Not autonomous	No	not a big problem	Angola	Upper-middle-income countries	Central Africa	middle-income countries	2015-2019
78	00780016 01	1	AO7	all woman sample	78	uíge-rural	uíge-rural	uíge	-6.613281	15.776278	.92987698	zero	female	rural	four or more	poorer	Yes	unskilled	fourth or more	20-34	In union	no education	no	yes	female	employed	Home	no visits	0	no education	Not autonomous	No	not a big problem	Angola	Upper-middle-income countries	Central Africa	middle-income countries	2015-2019
79	00790004 02	1	AO7	all woman sample	79	cuando cubango-rural	cuando cubango-rural	cuando cubango	-15.644771	20.891849	.26245901	zero	female	rural	two	poorest	No	unskilled	second	20-34	In union	no education	no	yes	male	employed	Home	no visits	0	no education	Not autonomous	No	big problem	Angola	Upper-middle-income countries	Central Africa	middle-income countries	2015-2019
79	00790003 01	1	AO7	all woman sample	79	cuando cubango-rural	cuando cubango-rural	cuando cubango	-15.644771	20.891849	.26245901	zero	male	rural	two	poorest	No	unskilled	second	15-19	In union	no education	no	no	female	unemplyed	Home	no visits	0	no education	Not autonomous	No	big problem	Angola	Upper-middle-income countries	Central Africa	middle-income countries	2015-2019
80	00800009 02	1	AO7	all woman sample	80	lunda norte-urban	lunda norte-urban	lunda norte	-8.441921000000001	20.717824	.886096	not-zero	female	urban	three	poorer	Yes	skilled attendant	third	20-34	In union	primary	no	yes	male	unemplyed	Home	1-3 visits	1	no education	Not autonomous	Yes	not a big problem	Angola	Upper-middle-income countries	Central Africa	middle-income countries	2015-2019
80	00800019 02	1	AO7	all woman sample	80	lunda norte-urban	lunda norte-urban	lunda norte	-8.441921000000001	20.717824	.886096	not-zero	male	urban	four or more	poorer	No	skilled attendant	fourth or more	35-49	In union	primary	no	no	male	unemplyed	Health facility	1-3 visits	2 or more	no education	Autonomous	Yes	big problem	Angola	Upper-middle-income countries	Central Africa	middle-income countries	2015-2019
80	00800015 02	1	AO7	all woman sample	80	lunda norte-urban	lunda norte-urban	lunda norte	-8.441921000000001	20.717824	.886096	not-zero	female	urban	four or more	poorer	No	unskilled	fourth or more	20-34	In union	no education	no	yes	male	employed	Home	1-3 visits	2 or more	no education	Not autonomous	Yes	big problem	Angola	Upper-middle-income countries	Central Africa	middle-income countries	2015-2019
80	00800006 01	1	AO7	all woman sample	80	lunda norte-urban	lunda norte-urban	lunda norte	-8.441921000000001	20.717824	.886096	zero	male	urban	three	poorer	No	unskilled	third	20-34	Not in union	no education		yes	female	unemplyed	Home	no visits	0	no education	Not autonomous	No	big problem	Angola	Upper-middle-income countries	Central Africa	middle-income countries	2015-2019
80	00800004 02	1	AO7	all woman sample	80	lunda norte-urban	lunda norte-urban	lunda norte	-8.441921000000001	20.717824	.886096	zero	male	urban	three	middle	Yes	skilled attendant	third	20-34	In union	secondary or higher	yes	no	male	unemplyed	Health facility	4 or more	2 or more	no education	Not autonomous	No	not a big problem	Angola	Upper-middle-income countries	Central Africa	middle-income countries	2015-2019
81	00810019 02	1	AO7	all woman sample	81	benguela-urban	benguela-urban	benguela	-12.586147	13.427717	1.938107	zero	female	urban	three	richest	Yes	skilled attendant	fourth or more	20-34	In union	secondary or higher	yes	yes	male	employed	Health facility	4 or more	1	no education	Autonomous	Yes	not a big problem	Angola	Upper-middle-income countries	Central Africa	middle-income countries	2015-2019
81	00810026 08	1	AO7	all woman sample	81	benguela-urban	benguela-urban	benguela	-12.586147	13.427717	1.938107	not-zero	female	urban	one	richer	Yes	skilled attendant	first	15-19	Not in union	secondary or higher		no	male	unemplyed	Health facility	4 or more	2 or more	no education	Not autonomous	No	big problem	Angola	Upper-middle-income countries	Central Africa	middle-income countries	2015-2019
81	00810022 04	1	AO7	all woman sample	81	benguela-urban	benguela-urban	benguela	-12.586147	13.427717	1.938107	not-zero	female	urban	one	richest	Yes	skilled attendant	first	20-34	Not in union	secondary or higher		no	male	unemplyed	Health facility	4 or more	1	no education	Not autonomous	No	big problem	Angola	Upper-middle-income countries	Central Africa	middle-income countries	2015-2019
81	00810022 03	1	AO7	all woman sample	81	benguela-urban	benguela-urban	benguela	-12.586147	13.427717	1.938107	not-zero	male	urban	two	richest	Yes	skilled attendant	second	20-34	Not in union	secondary or higher		yes	male	unemplyed	Health facility	4 or more	2 or more	no education	Not autonomous	Yes	big problem	Angola	Upper-middle-income countries	Central Africa	middle-income countries	2015-2019
82	00820004 02	1	AO7	all woman sample	82	cabinda-urban	cabinda-urban	cabinda	-5.601466	12.191756	.478733	not-zero	male	urban	three	middle	Yes	unskilled	third	20-34	In union	secondary or higher	yes	no	male	employed	Home	4 or more	2 or more	no education	Not autonomous	No	not a big problem	Angola	Upper-middle-income countries	Central Africa	middle-income countries	2015-2019
82	00820021 02	1	AO7	all woman sample	82	cabinda-urban	cabinda-urban	cabinda	-5.601466	12.191756	.478733	not-zero	female	urban	three	richer	Yes	skilled attendant	third	20-34	In union	primary	no	yes	male	employed	Health facility	4 or more	1	no education	Not autonomous	No	not a big problem	Angola	Upper-middle-income countries	Central Africa	middle-income countries	2015-2019
82	00820013 02	1	AO7	all woman sample	82	cabinda-urban	cabinda-urban	cabinda	-5.601466	12.191756	.478733	not-zero	male	urban	one	richest	Yes	skilled attendant	first	20-34	In union	secondary or higher	yes	no	male	employed	Health facility	4 or more	2 or more	no education	Not autonomous	No	not a big problem	Angola	Upper-middle-income countries	Central Africa	middle-income countries	2015-2019
82	00820007 02	1	AO7	all woman sample	82	cabinda-urban	cabinda-urban	cabinda	-5.601466	12.191756	.478733	not-zero	male	urban	one	middle	Yes	skilled attendant	first	20-34	In union	secondary or higher	yes	no	male	employed	Health facility	4 or more	2 or more	no education	Not autonomous	No	big problem	Angola	Upper-middle-income countries	Central Africa	middle-income countries	2015-2019
83	00830020 02	1	AO7	all woman sample	83	namibe-urban	namibe-urban	namibe	-15.200578	12.168686	.25688401	not-zero	female	urban	two	richest	Yes	skilled attendant	fourth or more	20-34	In union	primary	yes	no	male	employed	Health facility	4 or more	2 or more	no education	Not autonomous	Yes	not a big problem	Angola	Upper-middle-income countries	Central Africa	middle-income countries	2015-2019
83	00830026 04	1	AO7	all woman sample	83	namibe-urban	namibe-urban	namibe	-15.200578	12.168686	.25688401	not-zero	male	urban	one	middle	Yes	skilled attendant	first	15-19	Not in union	no education		no	male	unemplyed	Health facility	4 or more	2 or more	no education	Not autonomous	Yes	big problem	Angola	Upper-middle-income countries	Central Africa	middle-income countries	2015-2019
83	00830015 04	1	AO7	all woman sample	83	namibe-urban	namibe-urban	namibe	-15.200578	12.168686	.25688401	not-zero	female	urban	two	richest	Yes	unskilled	second	20-34	Not in union	secondary or higher		yes	male	unemplyed	Home	4 or more	2 or more	no education	Not autonomous	Yes	not a big problem	Angola	Upper-middle-income countries	Central Africa	middle-income countries	2015-2019
84	00840016 01	1	AO7	all woman sample	84	cuando cubango-rural	cuando cubango-rural	cuando cubango	-17.957551	20.938078	.24570601	zero	male	rural	two	poorest	Yes	skilled attendant	second	20-34	In union	primary	no	no	female	unemplyed	Health facility	4 or more	1	no education	Not autonomous	Yes	big problem	Angola	Upper-middle-income countries	Central Africa	middle-income countries	2015-2019
84	00840011 01	1	AO7	all woman sample	84	cuando cubango-rural	cuando cubango-rural	cuando cubango	-17.957551	20.938078	.24570601	not-zero	female	rural	one	poorest	No	skilled attendant	first	15-19	Not in union	no education		no	female	unemplyed	Home	1-3 visits	2 or more	no education	Not autonomous	Yes	big problem	Angola	Upper-middle-income countries	Central Africa	middle-income countries	2015-2019
84	00840005 02	1	AO7	all woman sample	84	cuando cubango-rural	cuando cubango-rural	cuando cubango	-17.957551	20.938078	.24570601	zero	female	rural	two	poorest	Yes	unskilled	second	20-34	In union	no education	yes	yes	male	employed	Home	4 or more	1	no education	Not autonomous	No	big problem	Angola	Upper-middle-income countries	Central Africa	middle-income countries	2015-2019
84	00840002 01	1	AO7	all woman sample	84	cuando cubango-rural	cuando cubango-rural	cuando cubango	-17.957551	20.938078	.24570601	not-zero	female	rural	one	poorer	No	skilled attendant	first	20-34	Not in union	no education		no	female	unemplyed	Home	1-3 visits	2 or more	no education	Not autonomous	Yes	big problem	Angola	Upper-middle-income countries	Central Africa	middle-income countries	2015-2019
84	00840012 01	1	AO7	all woman sample	84	cuando cubango-rural	cuando cubango-rural	cuando cubango	-17.957551	20.938078	.24570601	zero	female	rural	three	poorest	Yes	unskilled	third	20-34	In union	no education	no	yes	female	unemplyed	Home	no visits	0	no education	Not autonomous	No	big problem	Angola	Upper-middle-income countries	Central Africa	middle-income countries	2015-2019
84	00840019 01	1	AO7	all woman sample	84	cuando cubango-rural	cuando cubango-rural	cuando cubango	-17.957551	20.938078	.24570601	zero	female	rural	two	poorest	No	unskilled	second	20-34	Not in union	no education		no	female	unemplyed	Home	no visits	0	no education	Not autonomous	No	big problem	Angola	Upper-middle-income countries	Central Africa	middle-income countries	2015-2019
84	00840014 01	1	AO7	all woman sample	84	cuando cubango-rural	cuando cubango-rural	cuando cubango	-17.957551	20.938078	.24570601	zero	female	rural	four or more	poorest	Yes	unskilled	fourth or more	20-34	In union	no education	no	yes	female	unemplyed	Home	no visits	0	no education	Not autonomous	No	big problem	Angola	Upper-middle-income countries	Central Africa	middle-income countries	2015-2019
84	00840013 01	1	AO7	all woman sample	84	cuando cubango-rural	cuando cubango-rural	cuando cubango	-17.957551	20.938078	.24570601	not-zero	female	rural	four or more	poorest	No	unskilled	fourth or more	20-34	Not in union	no education		no	female	unemplyed	Home	4 or more	2 or more	no education	Not autonomous	Yes	big problem	Angola	Upper-middle-income countries	Central Africa	middle-income countries	2015-2019
84	00840006 01	1	AO7	all woman sample	84	cuando cubango-rural	cuando cubango-rural	cuando cubango	-17.957551	20.938078	.24570601	zero	female	rural	one	poorest	No	unskilled	first	15-19	Not in union	no education		yes	female	unemplyed	Home	no visits	0	no education	Not autonomous	No	big problem	Angola	Upper-middle-income countries	Central Africa	middle-income countries	2015-2019
85	00850019 02	1	AO7	all woman sample	85	moxico-urban	moxico-urban	moxico	-10.71007	22.213614	.62961698	not-zero	female	urban	three	poorer	No	unskilled	third	20-34	In union	no education	no	no	male	unemplyed	Home	no visits	1	no education	Not autonomous	No	not a big problem	Angola	Upper-middle-income countries	Central Africa	middle-income countries	2015-2019
85	00850020 02	2	AO7	all woman sample	85	moxico-urban	moxico-urban	moxico	-10.71007	22.213614	.62961698	not-zero	male	urban	three	poorer	No	unskilled	second	20-34	Not in union	no education		yes	male	unemplyed	Home	no visits	0	no education	Not autonomous	No	not a big problem	Angola	Upper-middle-income countries	Central Africa	middle-income countries	2015-2019
85	00850017 02	1	AO7	all woman sample	85	moxico-urban	moxico-urban	moxico	-10.71007	22.213614	.62961698	not-zero	female	urban	two	poorer	Yes	skilled attendant	second	20-34	In union	secondary or higher	yes	yes	male	unemplyed	Health facility	1-3 visits	2 or more	no education	Not autonomous	No	big problem	Angola	Upper-middle-income countries	Central Africa	middle-income countries	2015-2019
85	00850020 02	1	AO7	all woman sample	85	moxico-urban	moxico-urban	moxico	-10.71007	22.213614	.62961698	zero	male	urban	three	poorer	No	unskilled	third	20-34	Not in union	no education		yes	male	unemplyed	Home	no visits	0	no education	Not autonomous	No	not a big problem	Angola	Upper-middle-income countries	Central Africa	middle-income countries	2015-2019
85	00850004 02	1	AO7	all woman sample	85	moxico-urban	moxico-urban	moxico	-10.71007	22.213614	.62961698	not-zero	male	urban	four or more	middle	Yes	skilled attendant	fourth or more	35-49	In union	primary	yes	no	male	employed	Health facility	1-3 visits	2 or more	no education	Not autonomous	No	not a big problem	Angola	Upper-middle-income countries	Central Africa	middle-income countries	2015-2019
85	00850001 02	1	AO7	all woman sample	85	moxico-urban	moxico-urban	moxico	-10.71007	22.213614	.62961698	not-zero	female	urban	four or more	poorer	Yes	skilled attendant	fourth or more	20-34	In union	no education	no	yes	male	employed	Health facility	4 or more	0	no education	Not autonomous	No	big problem	Angola	Upper-middle-income countries	Central Africa	middle-income countries	2015-2019
85	00850015 02	1	AO7	all woman sample	85	moxico-urban	moxico-urban	moxico	-10.71007	22.213614	.62961698	zero	female	urban	two	poorer	Yes	unskilled	second	20-34	In union	no education	no	yes	male	employed	Home	no visits	0	no education	Not autonomous	No	not a big problem	Angola	Upper-middle-income countries	Central Africa	middle-income countries	2015-2019
86	00860024 02	1	AO7	all woman sample	86	moxico-urban	moxico-urban	moxico	-11.775803	19.900256	.41561699	not-zero	female	urban	one	middle	Yes	skilled attendant	first	20-34	In union	secondary or higher	yes	no	male	employed	Health facility	1-3 visits	0	no education	Not autonomous	No	big problem	Angola	Upper-middle-income countries	Central Africa	middle-income countries	2015-2019
86	00860003 01	1	AO7	all woman sample	86	moxico-urban	moxico-urban	moxico	-11.775803	19.900256	.41561699	not-zero	female	urban	four or more	richer	Yes	unskilled	fourth or more	20-34	In union	primary	yes	no	female	unemplyed	Home	4 or more	2 or more	no education	Not autonomous	Yes	not a big problem	Angola	Upper-middle-income countries	Central Africa	middle-income countries	2015-2019
87	00870003 01	1	AO7	all woman sample	87	bié-rural	bié-rural	bié	-12.43178	16.778168	.814165	not-zero	female	rural	four or more	poorer	No	unskilled	fourth or more	35-49	Not in union	primary		yes	female	unemplyed	Home	4 or more	2 or more	no education	Not autonomous	No	big problem	Angola	Upper-middle-income countries	Central Africa	middle-income countries	2015-2019
87	00870024 01	1	AO7	all woman sample	87	bié-rural	bié-rural	bié	-12.43178	16.778168	.814165	not-zero	female	rural	four or more	poorer	Yes	unskilled	fourth or more	35-49	Not in union	primary		yes	female	unemplyed	Home	4 or more	2 or more	no education	Not autonomous	Yes	not a big problem	Angola	Upper-middle-income countries	Central Africa	middle-income countries	2015-2019
87	00870006 02	1	AO7	all woman sample	87	bié-rural	bié-rural	bié	-12.43178	16.778168	.814165	not-zero	female	rural	two	poorer	No	unskilled	second	20-34	In union	primary	yes	yes	male	unemplyed	Home	1-3 visits	2 or more	no education	Not autonomous	No	big problem	Angola	Upper-middle-income countries	Central Africa	middle-income countries	2015-2019
87	00870013 01	2	AO7	all woman sample	87	bié-rural	bié-rural	bié	-12.43178	16.778168	.814165	zero	female	rural	four or more	poorer	No	unskilled	fourth or more	20-34	Not in union	primary		yes	female	unemplyed	Home	no visits	0	no education	Not autonomous	No	big problem	Angola	Upper-middle-income countries	Central Africa	middle-income countries	2015-2019
87	00870008 02	1	AO7	all woman sample	87	bié-rural	bié-rural	bié	-12.43178	16.778168	.814165	zero	male	rural	three	poorest	Yes	unskilled	fourth or more	35-49	Not in union	primary		yes	male	unemplyed	Home	4 or more	2 or more	no education	Not autonomous	Yes	big problem	Angola	Upper-middle-income countries	Central Africa	middle-income countries	2015-2019
88	00880017 02	2	AO7	all woman sample	88	namibe-urban	namibe-urban	namibe	-15.142602	12.177361	.25052401	not-zero	male	urban	four or more	middle	Yes	unskilled	fourth or more	20-34	In union	no education	yes	yes	male	employed	Home	no visits	0	no education	Autonomous	No	not a big problem	Angola	Upper-middle-income countries	Central Africa	middle-income countries	2015-2019
88	00880017 02	1	AO7	all woman sample	88	namibe-urban	namibe-urban	namibe	-15.142602	12.177361	.25052401	not-zero	female	urban	four or more	middle	Yes	unskilled	fourth or more	20-34	In union	no education	yes	yes	male	employed	Home	4 or more	2 or more	no education	Autonomous	Yes	not a big problem	Angola	Upper-middle-income countries	Central Africa	middle-income countries	2015-2019
88	00880021 06	1	AO7	all woman sample	88	namibe-urban	namibe-urban	namibe	-15.142602	12.177361	.25052401	not-zero	male	urban	two	middle	Yes	unskilled	third	20-34	Not in union	primary		yes	male	unemplyed	Home	4 or more	2 or more	no education	Not autonomous	No	not a big problem	Angola	Upper-middle-income countries	Central Africa	middle-income countries	2015-2019
88	00880019 02	1	AO7	all woman sample	88	namibe-urban	namibe-urban	namibe	-15.142602	12.177361	.25052401	zero	male	urban	three	middle	No	unskilled	third	20-34	In union	primary	yes	no	male	employed	Home	4 or more	2 or more	no education	Not autonomous	No	big problem	Angola	Upper-middle-income countries	Central Africa	middle-income countries	2015-2019
88	00880003 03	1	AO7	all woman sample	88	namibe-urban	namibe-urban	namibe	-15.142602	12.177361	.25052401	not-zero	male	urban	two	richer	Yes	skilled attendant	second	20-34	Not in union	no education		no	male	unemplyed	Home	4 or more	2 or more	no education	Not autonomous	Yes	big problem	Angola	Upper-middle-income countries	Central Africa	middle-income countries	2015-2019
88	00880025 04	1	AO7	all woman sample	88	namibe-urban	namibe-urban	namibe	-15.142602	12.177361	.25052401	zero	male	urban	two	richer	Yes	skilled attendant	second	20-34	Not in union	secondary or higher		yes	male	unemplyed	Health facility	4 or more	2 or more	no education	Not autonomous	No	not a big problem	Angola	Upper-middle-income countries	Central Africa	middle-income countries	2015-2019
88	00880023 02	1	AO7	all woman sample	88	namibe-urban	namibe-urban	namibe	-15.142602	12.177361	.25052401	not-zero	female	urban	one	richer	Yes	skilled attendant	first	20-34	In union	secondary or higher	yes	no	male	employed	Health facility	4 or more	1	no education	Not autonomous	Yes	not a big problem	Angola	Upper-middle-income countries	Central Africa	middle-income countries	2015-2019
89	00890024 01	1	AO7	all woman sample	89	cuando cubango-rural	cuando cubango-rural	cuando cubango	-17.778163	19.187323	.23472001	not-zero	male	rural	one	poorer	No	skilled attendant	first	15-19	Not in union	no education		no	female	unemplyed	Health facility	4 or more	0	no education	Not autonomous	No	big problem	Angola	Upper-middle-income countries	Central Africa	middle-income countries	2015-2019
89	00890011 02	1	AO7	all woman sample	89	cuando cubango-rural	cuando cubango-rural	cuando cubango	-17.778163	19.187323	.23472001	zero	female	rural	two	poorest	No	unskilled	second	15-19	In union	no education	no	no	male	employed	Home	no visits	0	no education	Not autonomous	No	big problem	Angola	Upper-middle-income countries	Central Africa	middle-income countries	2015-2019
89	00890012 01	1	AO7	all woman sample	89	cuando cubango-rural	cuando cubango-rural	cuando cubango	-17.778163	19.187323	.23472001	zero	male	rural	four or more	poorest	No	skilled attendant	fourth or more	35-49	Not in union	no education		yes	female	unemplyed	Health facility	4 or more	2 or more	no education	Not autonomous	No	big problem	Angola	Upper-middle-income countries	Central Africa	middle-income countries	2015-2019
89	00890014 02	1	AO7	all woman sample	89	cuando cubango-rural	cuando cubango-rural	cuando cubango	-17.778163	19.187323	.23472001	not-zero	male	rural	three	poorer	No	skilled attendant	third	20-34	In union	no education	no	yes	male	employed	Health facility	1-3 visits	2 or more	no education	Not autonomous	No	big problem	Angola	Upper-middle-income countries	Central Africa	middle-income countries	2015-2019
90	00900004 02	1	AO7	all woman sample	90	cuando cubango-rural	cuando cubango-rural	cuando cubango	-15.014207	19.030061	.25662699	zero	male	rural	four or more	poorer	No	unskilled	fourth or more	20-34	In union	no education	no	yes	male	employed	Home	4 or more	2 or more	no education	Not autonomous	No	big problem	Angola	Upper-middle-income countries	Central Africa	middle-income countries	2015-2019
90	00900003 01	1	AO7	all woman sample	90	cuando cubango-rural	cuando cubango-rural	cuando cubango	-15.014207	19.030061	.25662699	not-zero	male	rural	one	poorest	No	unskilled	first	15-19	In union	primary	yes	yes	female	employed	Home	4 or more	1	no education	Not autonomous	No	big problem	Angola	Upper-middle-income countries	Central Africa	middle-income countries	2015-2019
90	00900015 02	1	AO7	all woman sample	90	cuando cubango-rural	cuando cubango-rural	cuando cubango	-15.014207	19.030061	.25662699	zero	male	rural	three	poorest	No	unskilled	third	20-34	In union	no education	yes	yes	male	employed	Home	4 or more	2 or more	no education	Not autonomous	No	big problem	Angola	Upper-middle-income countries	Central Africa	middle-income countries	2015-2019
90	00900018 03	1	AO7	all woman sample	90	cuando cubango-rural	cuando cubango-rural	cuando cubango	-15.014207	19.030061	.25662699	zero	female	rural	three	poorest	No	unskilled	third	20-34	In union	no education	no	yes	female	employed	Home	no visits	0	no education	Not autonomous	No	big problem	Angola	Upper-middle-income countries	Central Africa	middle-income countries	2015-2019
90	00900024 01	1	AO7	all woman sample	90	cuando cubango-rural	cuando cubango-rural	cuando cubango	-15.014207	19.030061	.25662699	not-zero	female	rural	two	poorer	No	unskilled	second	20-34	Not in union	no education		no	female	unemplyed	Home	4 or more	2 or more	no education	Not autonomous	No	big problem	Angola	Upper-middle-income countries	Central Africa	middle-income countries	2015-2019
91	00910001 02	1	AO7	all woman sample	91	huambo-rural	huambo-rural	huambo	-12.528704	15.809659	.84497303	not-zero	female	rural	four or more	poorer	Yes	unskilled	fourth or more	35-49	In union	no education	no	yes	male	employed	Home	4 or more	1	no education	Not autonomous	No	not a big problem	Angola	Upper-middle-income countries	Central Africa	middle-income countries	2015-2019
91	00910003 01	1	AO7	all woman sample	91	huambo-rural	huambo-rural	huambo	-12.528704	15.809659	.84497303	not-zero	male	rural	four or more	poorer	Yes	unskilled	fourth or more	35-49	Not in union	no education		yes	female	unemplyed	Home	4 or more	2 or more	no education	Not autonomous	Yes	not a big problem	Angola	Upper-middle-income countries	Central Africa	middle-income countries	2015-2019
91	00910005 02	1	AO7	all woman sample	91	huambo-rural	huambo-rural	huambo	-12.528704	15.809659	.84497303	not-zero	female	rural	four or more	middle	Yes	unskilled	fourth or more	20-34	In union	primary	yes	yes	male	employed	Home	4 or more	2 or more	no education	Autonomous	Yes	not a big problem	Angola	Upper-middle-income countries	Central Africa	middle-income countries	2015-2019
91	00910020 03	1	AO7	all woman sample	91	huambo-rural	huambo-rural	huambo	-12.528704	15.809659	.84497303	not-zero	male	rural	one	middle	Yes	unskilled	first	15-19	Not in union	primary		yes	male	unemplyed	Home	4 or more	2 or more	no education	Not autonomous	Yes	not a big problem	Angola	Upper-middle-income countries	Central Africa	middle-income countries	2015-2019
92	00920002 01	1	AO7	all woman sample	92	namibe-urban	namibe-urban	namibe	-15.800169	11.858776	.209749	not-zero	female	urban	three	richer	Yes	skilled attendant	third	20-34	Not in union	secondary or higher		yes	female	unemplyed	Health facility	4 or more	0	no education	Not autonomous	No	not a big problem	Angola	Upper-middle-income countries	Central Africa	middle-income countries	2015-2019
92	00920013 01	1	AO7	all woman sample	92	namibe-urban	namibe-urban	namibe	-15.800169	11.858776	.209749	zero	female	urban	three	middle	Yes	skilled attendant	third	20-34	Not in union	primary		yes	female	unemplyed	Health facility	4 or more	2 or more	no education	Not autonomous	Yes	big problem	Angola	Upper-middle-income countries	Central Africa	middle-income countries	2015-2019
92	00920003 02	1	AO7	all woman sample	92	namibe-urban	namibe-urban	namibe	-15.800169	11.858776	.209749	not-zero	female	urban	four or more	richest	Yes	skilled attendant	fourth or more	20-34	In union	secondary or higher	yes	yes	male	employed	Health facility	4 or more	2 or more	no education	Autonomous	No	not a big problem	Angola	Upper-middle-income countries	Central Africa	middle-income countries	2015-2019
92	00920005 02	1	AO7	all woman sample	92	namibe-urban	namibe-urban	namibe	-15.800169	11.858776	.209749	not-zero	male	urban	two	middle	Yes	skilled attendant	second	20-34	In union	secondary or higher	yes	yes	male	employed	Health facility	4 or more	2 or more	no education	Not autonomous	Yes	not a big problem	Angola	Upper-middle-income countries	Central Africa	middle-income countries	2015-2019
92	00920001 01	1	AO7	all woman sample	92	namibe-urban	namibe-urban	namibe	-15.800169	11.858776	.209749	zero	male	urban	four or more	richer	Yes	skilled attendant	fourth or more	20-34	In union	secondary or higher	no	yes	female	unemplyed	Health facility	4 or more	2 or more	no education	Autonomous	No	not a big problem	Angola	Upper-middle-income countries	Central Africa	middle-income countries	2015-2019
93	00930019 03	1	AO7	all woman sample	93	cuanza norte-rural	cuanza norte-rural	cuanza norte	-9.330304	14.243508	.27976701	not-zero	male	rural	four or more	poorest	No	unskilled	fourth or more	20-34	Not in union	no education		yes	male	unemplyed	Home	4 or more	2 or more	no education	Not autonomous	Yes	big problem	Angola	Upper-middle-income countries	Central Africa	middle-income countries	2015-2019
93	00930009 02	2	AO7	all woman sample	93	cuanza norte-rural	cuanza norte-rural	cuanza norte	-9.330304	14.243508	.27976701	zero	female	rural	four or more	poorer	No	unskilled	third	20-34	In union	primary	yes	yes	male	employed	Home	no visits	0	no education	Not autonomous	No	big problem	Angola	Upper-middle-income countries	Central Africa	middle-income countries	2015-2019
94	00940021 02	2	AO7	all woman sample	94	uíge-urban	uíge-urban	uíge	-7.617862	15.022488	.77712101	not-zero	female	urban	three	middle	Yes	skilled attendant	third	20-34	In union	secondary or higher	yes	no	male	employed	Health facility	no visits	0	no education	Not autonomous	No	not a big problem	Angola	Upper-middle-income countries	Central Africa	middle-income countries	2015-2019
94	00940009 02	1	AO7	all woman sample	94	uíge-urban	uíge-urban	uíge	-7.617862	15.022488	.77712101	not-zero	female	urban	three	middle	Yes	skilled attendant	fourth or more	20-34	In union	secondary or higher	yes	no	male	employed	Health facility	4 or more	2 or more	no education	Autonomous	No	not a big problem	Angola	Upper-middle-income countries	Central Africa	middle-income countries	2015-2019
95	00950023 01	1	AO7	all woman sample	95	malanje-rural	malanje-rural	malanje	-9.562791000000001	16.324651	.866566	not-zero	male	rural	four or more	poorer	Yes	unskilled	fourth or more	20-34	In union	no education	yes	yes	female	employed	Home	1-3 visits	2 or more	no education	Autonomous	No	not a big problem	Angola	Upper-middle-income countries	Central Africa	middle-income countries	2015-2019
95	00950012 01	1	AO7	all woman sample	95	malanje-rural	malanje-rural	malanje	-9.562791000000001	16.324651	.866566	not-zero	female	rural	four or more	poorer	No	unskilled	fourth or more	20-34	In union	no education	yes	yes	female	employed	Home	1-3 visits	0	no education	Not autonomous	No	big problem	Angola	Upper-middle-income countries	Central Africa	middle-income countries	2015-2019
95	00950014 01	1	AO7	all woman sample	95	malanje-rural	malanje-rural	malanje	-9.562791000000001	16.324651	.866566	not-zero	male	rural	four or more	poorer	Yes	unskilled	fourth or more	20-34	In union	primary	yes	no	female	unemplyed	Home	1-3 visits	0	no education	Autonomous	No	big problem	Angola	Upper-middle-income countries	Central Africa	middle-income countries	2015-2019
95	00950011 02	1	AO7	all woman sample	95	malanje-rural	malanje-rural	malanje	-9.562791000000001	16.324651	.866566	not-zero	male	rural	three	poorer	No	unskilled	third	20-34	In union	no education	yes	yes	male	employed	Home	4 or more	0	no education	Not autonomous	No	big problem	Angola	Upper-middle-income countries	Central Africa	middle-income countries	2015-2019
96	00960003 02	1	AO7	all woman sample	96	moxico-rural	moxico-rural	moxico	-13.819753	21.485634	.38564599	zero	female	rural	one	poorer	No	unskilled	first	15-19	In union	no education	no	yes	male	employed	Home	4 or more	1	no education	Not autonomous	No	not a big problem	Angola	Upper-middle-income countries	Central Africa	middle-income countries	2015-2019
96	00960017 02	1	AO7	all woman sample	96	moxico-rural	moxico-rural	moxico	-13.819753	21.485634	.38564599	zero	male	rural	three	poorest	No	unskilled	third	20-34	In union	no education	no	yes	male	employed	Home	no visits	0	no education	Not autonomous	No	not a big problem	Angola	Upper-middle-income countries	Central Africa	middle-income countries	2015-2019
96	00960006 01	1	AO7	all woman sample	96	moxico-rural	moxico-rural	moxico	-13.819753	21.485634	.38564599	zero	male	rural	two	poorest	No	unskilled	second	20-34	Not in union	no education		yes	female	unemplyed	Home	no visits	0	no education	Not autonomous	No	big problem	Angola	Upper-middle-income countries	Central Africa	middle-income countries	2015-2019
96	00960026 02	1	AO7	all woman sample	96	moxico-rural	moxico-rural	moxico	-13.819753	21.485634	.38564599	zero	male	rural	four or more	middle	No	unskilled	fourth or more	35-49	In union	no education	no	yes	male	employed	Home	no visits	0	no education	Not autonomous	No	not a big problem	Angola	Upper-middle-income countries	Central Africa	middle-income countries	2015-2019
97	00970012 01	1	AO7	all woman sample	97	huambo-rural	huambo-rural	huambo	-13.059614	15.782795	.85721898	not-zero	male	rural	four or more	poorer	No	unskilled	fourth or more	20-34	Not in union	primary		no	female	unemplyed	Home	1-3 visits	2 or more	no education	Not autonomous	No	big problem	Angola	Upper-middle-income countries	Central Africa	middle-income countries	2015-2019
97	00970015 02	1	AO7	all woman sample	97	huambo-rural	huambo-rural	huambo	-13.059614	15.782795	.85721898	not-zero	male	rural	four or more	poorer	Yes	unskilled	fourth or more	20-34	In union	no education	no	yes	male	employed	Home	4 or more	2 or more	no education	Not autonomous	Yes	not a big problem	Angola	Upper-middle-income countries	Central Africa	middle-income countries	2015-2019
97	00970009 02	1	AO7	all woman sample	97	huambo-rural	huambo-rural	huambo	-13.059614	15.782795	.85721898	zero	female	rural	one	poorer	Yes	unskilled	first	15-19	Not in union	primary		yes	female	unemplyed	Home	4 or more	2 or more	no education	Not autonomous	No	not a big problem	Angola	Upper-middle-income countries	Central Africa	middle-income countries	2015-2019
97	00970019 02	1	AO7	all woman sample	97	huambo-rural	huambo-rural	huambo	-13.059614	15.782795	.85721898	not-zero	male	rural	two	poorer	Yes	unskilled	second	20-34	In union	primary	yes	yes	male	employed	Home	1-3 visits	2 or more	no education	Autonomous	No	not a big problem	Angola	Upper-middle-income countries	Central Africa	middle-income countries	2015-2019
97	00970016 01	1	AO7	all woman sample	97	huambo-rural	huambo-rural	huambo	-13.059614	15.782795	.85721898	not-zero	male	rural	four or more	poorer	Yes	unskilled	fourth or more	20-34	Not in union	no education		yes	female	unemplyed	Home	no visits	0	no education	Not autonomous	No	not a big problem	Angola	Upper-middle-income countries	Central Africa	middle-income countries	2015-2019
97	00970004 07	1	AO7	all woman sample	97	huambo-rural	huambo-rural	huambo	-13.059614	15.782795	.85721898	zero	male	rural	one	poorer	No	unskilled	first	20-34	Not in union	primary		yes	male	unemplyed	Home	1-3 visits	1	no education	Not autonomous	No	big problem	Angola	Upper-middle-income countries	Central Africa	middle-income countries	2015-2019
97	00970002 02	1	AO7	all woman sample	97	huambo-rural	huambo-rural	huambo	-13.059614	15.782795	.85721898	not-zero	female	rural	four or more	poorer	Yes	unskilled	fourth or more	20-34	In union	primary	yes	no	male	unemplyed	Home	4 or more	2 or more	no education	Not autonomous	Yes	not a big problem	Angola	Upper-middle-income countries	Central Africa	middle-income countries	2015-2019
97	00970009 01	1	AO7	all woman sample	97	huambo-rural	huambo-rural	huambo	-13.059614	15.782795	.85721898	not-zero	female	rural	four or more	poorer	No	unskilled	fourth or more	20-34	Not in union	no education		yes	female	unemplyed	Home	no visits	2 or more	no education	Not autonomous	No	not a big problem	Angola	Upper-middle-income countries	Central Africa	middle-income countries	2015-2019
98	00980022 02	1	AO7	all woman sample	98	uíge-rural	uíge-rural	uíge	-6.362546	16.414454	.385524	zero	male	rural	two	poorest	No	unskilled	second	20-34	In union	primary	no	yes	male	employed	Home	no visits	0	no education	Not autonomous	No	big problem	Angola	Upper-middle-income countries	Central Africa	middle-income countries	2015-2019
98	00980002 03	1	AO7	all woman sample	98	uíge-rural	uíge-rural	uíge	-6.362546	16.414454	.385524	zero	male	rural	one	poorest	No	unskilled	first	20-34	Not in union	primary		yes	male	unemplyed	Home	1-3 visits	2 or more	no education	Not autonomous	No	big problem	Angola	Upper-middle-income countries	Central Africa	middle-income countries	2015-2019
98	00980009 02	1	AO7	all woman sample	98	uíge-rural	uíge-rural	uíge	-6.362546	16.414454	.385524	zero	male	rural	three	poorest	No	unskilled	third	20-34	In union	secondary or higher	yes	no	female	unemplyed	Home	1-3 visits	1	no education	Autonomous	No	big problem	Angola	Upper-middle-income countries	Central Africa	middle-income countries	2015-2019
98	00980020 02	2	AO7	all woman sample	98	uíge-rural	uíge-rural	uíge	-6.362546	16.414454	.385524	zero	female	rural	four or more	poorest	No	unskilled	fourth or more	20-34	In union	no education	yes	yes	male	employed	Home	no visits	0	no education	Not autonomous	No	big problem	Angola	Upper-middle-income countries	Central Africa	middle-income countries	2015-2019
98	00980026 02	1	AO7	all woman sample	98	uíge-rural	uíge-rural	uíge	-6.362546	16.414454	.385524	zero	female	rural	four or more	poorer	No	unskilled	fourth or more	20-34	In union	no education	yes	yes	male	employed	Home	no visits	0	no education	Not autonomous	No	big problem	Angola	Upper-middle-income countries	Central Africa	middle-income countries	2015-2019
98	00980011 01	1	AO7	all woman sample	98	uíge-rural	uíge-rural	uíge	-6.362546	16.414454	.385524	zero	female	rural	four or more	poorest	No	unskilled	fourth or more	20-34	Not in union	no education		yes	female	unemplyed	Home	no visits	0	no education	Not autonomous	No	big problem	Angola	Upper-middle-income countries	Central Africa	middle-income countries	2015-2019
99	00990017 02	1	AO7	all woman sample	99	lunda sul-rural	lunda sul-rural	lunda sul	-10.18092	21.354601	.463723	not-zero	female	rural	two	poorest	No	skilled attendant	second	20-34	In union	no education	yes	yes	male	employed	Health facility	4 or more	2 or more	no education	Autonomous	No	not a big problem	Angola	Upper-middle-income countries	Central Africa	middle-income countries	2015-2019
99	00990016 01	1	AO7	all woman sample	99	lunda sul-rural	lunda sul-rural	lunda sul	-10.18092	21.354601	.463723	not-zero	male	rural	four or more	poorest	No	unskilled	fourth or more	20-34	In union	no education	no	yes	female	employed	Home	no visits	0	no education	Not autonomous	No	big problem	Angola	Upper-middle-income countries	Central Africa	middle-income countries	2015-2019
99	00990025 02	1	AO7	all woman sample	99	lunda sul-rural	lunda sul-rural	lunda sul	-10.18092	21.354601	.463723	zero	male	rural	one	poorest	No	unskilled	first	15-19	In union	no education	no	yes	male	employed	Home	4 or more	2 or more	no education	Not autonomous	No	big problem	Angola	Upper-middle-income countries	Central Africa	middle-income countries	2015-2019
99	00990020 02	1	AO7	all woman sample	99	lunda sul-rural	lunda sul-rural	lunda sul	-10.18092	21.354601	.463723	zero	female	rural	four or more	poorest	No	unskilled	fourth or more	20-34	In union	no education	no	yes	male	employed	Home	4 or more	2 or more	no education	Autonomous	No	not a big problem	Angola	Upper-middle-income countries	Central Africa	middle-income countries	2015-2019
100	01000006 03	1	AO7	all woman sample	100	namibe-urban	namibe-urban	namibe	-15.186028	12.160149	.110849	not-zero	female	urban	one	richest	Yes	skilled attendant	first	20-34	Not in union	secondary or higher		yes	male	unemplyed	Health facility	1-3 visits	2 or more	no education	Not autonomous	Yes	not a big problem	Angola	Upper-middle-income countries	Central Africa	middle-income countries	2015-2019
100	01000018 02	2	AO7	all woman sample	100	namibe-urban	namibe-urban	namibe	-15.186028	12.160149	.110849	not-zero	male	urban	three	richest	Yes	skilled attendant	second	20-34	In union	secondary or higher	yes	no	male	employed	Health facility	no visits	0	no education	Not autonomous	No	big problem	Angola	Upper-middle-income countries	Central Africa	middle-income countries	2015-2019
100	01000011 02	1	AO7	all woman sample	100	namibe-urban	namibe-urban	namibe	-15.186028	12.160149	.110849	not-zero	male	urban	one	richest	Yes	unskilled	first	20-34	In union	secondary or higher	yes	no	male	employed	Home	4 or more	1	no education	Autonomous	Yes	not a big problem	Angola	Upper-middle-income countries	Central Africa	middle-income countries	2015-2019
100	01000025 02	1	AO7	all woman sample	100	namibe-urban	namibe-urban	namibe	-15.186028	12.160149	.110849	not-zero	male	urban	three	richest	Yes	skilled attendant	third	20-34	In union	secondary or higher	yes	yes	male	employed	Health facility	4 or more	1	no education	Autonomous	Yes	not a big problem	Angola	Upper-middle-income countries	Central Africa	middle-income countries	2015-2019
100	01000007 02	1	AO7	all woman sample	100	namibe-urban	namibe-urban	namibe	-15.186028	12.160149	.110849	not-zero	male	urban	two	richest	Yes	skilled attendant	second	20-34	In union	secondary or higher	yes	yes	male	employed	Health facility	4 or more	1	no education	Autonomous	Yes	not a big problem	Angola	Upper-middle-income countries	Central Africa	middle-income countries	2015-2019
100	01000018 02	1	AO7	all woman sample	100	namibe-urban	namibe-urban	namibe	-15.186028	12.160149	.110849	not-zero	male	urban	three	richest	Yes	skilled attendant	third	20-34	In union	secondary or higher	yes	no	male	employed	Health facility	4 or more	2 or more	no education	Not autonomous	No	big problem	Angola	Upper-middle-income countries	Central Africa	middle-income countries	2015-2019
101	01010013 02	1	AO7	all woman sample	101	cuanza norte-urban	cuanza norte-urban	cuanza norte	-9.26857	15.229294	.30085999	not-zero	male	urban	four or more	richer	Yes	unskilled	fourth or more	20-34	In union	no education	no	yes	male	employed	Home	4 or more	1	no education	Not autonomous	No	not a big problem	Angola	Upper-middle-income countries	Central Africa	middle-income countries	2015-2019
101	01010012 02	1	AO7	all woman sample	101	cuanza norte-urban	cuanza norte-urban	cuanza norte	-9.26857	15.229294	.30085999	not-zero	female	urban	one	richer	Yes	unskilled	first	20-34	Not in union	primary		yes	female	unemplyed	Home	4 or more	0	no education	Not autonomous	Yes	not a big problem	Angola	Upper-middle-income countries	Central Africa	middle-income countries	2015-2019
101	01010019 01	1	AO7	all woman sample	101	cuanza norte-urban	cuanza norte-urban	cuanza norte	-9.26857	15.229294	.30085999	not-zero	male	urban	two	middle	Yes	unskilled	third	20-34	In union	secondary or higher	yes	yes	female	unemplyed	Home	1-3 visits	0	no education	Autonomous	No	big problem	Angola	Upper-middle-income countries	Central Africa	middle-income countries	2015-2019
101	01010005 02	1	AO7	all woman sample	101	cuanza norte-urban	cuanza norte-urban	cuanza norte	-9.26857	15.229294	.30085999	not-zero	female	urban	four or more	middle	Yes	skilled attendant	fourth or more	20-34	In union	primary	yes	no	male	employed	Health facility	4 or more	1	no education	Autonomous	No	not a big problem	Angola	Upper-middle-income countries	Central Africa	middle-income countries	2015-2019
101	01010025 02	1	AO7	all woman sample	101	cuanza norte-urban	cuanza norte-urban	cuanza norte	-9.26857	15.229294	.30085999	not-zero	female	urban	two	middle	Yes	unskilled	second	20-34	In union	secondary or higher	yes	yes	male	employed	Home	4 or more	2 or more	no education	Not autonomous	No	big problem	Angola	Upper-middle-income countries	Central Africa	middle-income countries	2015-2019
101	01010020 02	1	AO7	all woman sample	101	cuanza norte-urban	cuanza norte-urban	cuanza norte	-9.26857	15.229294	.30085999	not-zero	female	urban	three	poorer	No	unskilled	fourth or more	20-34	In union	primary	yes	yes	male	unemplyed	Home	no visits	0	no education	Not autonomous	No	big problem	Angola	Upper-middle-income countries	Central Africa	middle-income countries	2015-2019
102	01020014 01	1	AO7	all woman sample	102	bié-rural	bié-rural	bié	-12.472245	16.470441	1.8206069	zero	male	rural	two	poorer	No	unskilled	second	15-19	Not in union	primary		yes	female	unemplyed	Home	no visits	0	no education	Not autonomous	No	big problem	Angola	Upper-middle-income countries	Central Africa	middle-income countries	2015-2019
102	01020021 02	1	AO7	all woman sample	102	bié-rural	bié-rural	bié	-12.472245	16.470441	1.8206069	zero	male	rural	four or more	poorest	Yes	unskilled	fourth or more	20-34	In union	primary	yes	yes	male	employed	Home	1-3 visits	0	no education	Not autonomous	Yes	big problem	Angola	Upper-middle-income countries	Central Africa	middle-income countries	2015-2019
102	01020020 02	1	AO7	all woman sample	102	bié-rural	bié-rural	bié	-12.472245	16.470441	1.8206069	zero	male	rural	four or more	poorer	No	unskilled	fourth or more	20-34	In union	primary	yes	yes	male	employed	Home	1-3 visits	2 or more	no education	Not autonomous	No	big problem	Angola	Upper-middle-income countries	Central Africa	middle-income countries	2015-2019
102	01020001 01	1	AO7	all woman sample	102	bié-rural	bié-rural	bié	-12.472245	16.470441	1.8206069	not-zero	female	rural	two	poorer	Yes	unskilled	second	20-34	Not in union	no education		yes	female	unemplyed	Home	1-3 visits	2 or more	no education	Not autonomous	Yes	big problem	Angola	Upper-middle-income countries	Central Africa	middle-income countries	2015-2019
102	01020003 02	1	AO7	all woman sample	102	bié-rural	bié-rural	bié	-12.472245	16.470441	1.8206069	not-zero	male	rural	two	poorer	Yes	skilled attendant	third	20-34	In union	primary	yes	yes	male	employed	Home	1-3 visits	2 or more	no education	Not autonomous	Yes	big problem	Angola	Upper-middle-income countries	Central Africa	middle-income countries	2015-2019
103	01030005 02	2	AO7	all woman sample	103	benguela-rural	benguela-rural	benguela	-13.361194	14.13088	1.4294519	zero	female	rural	three	poorest	No	unskilled	second	20-34	Not in union	primary		yes	female	unemplyed	Home	no visits	0	no education	Not autonomous	No	big problem	Angola	Upper-middle-income countries	Central Africa	middle-income countries	2015-2019
103	01030008 02	1	AO7	all woman sample	103	benguela-rural	benguela-rural	benguela	-13.361194	14.13088	1.4294519	zero	female	rural	four or more	poorest	No	unskilled	fourth or more	35-49	In union	primary	yes	yes	male	employed	Home	no visits	0	no education	Autonomous	No	big problem	Angola	Upper-middle-income countries	Central Africa	middle-income countries	2015-2019
103	01030023 02	1	AO7	all woman sample	103	benguela-rural	benguela-rural	benguela	-13.361194	14.13088	1.4294519	zero	female	rural	two	poorest	No	unskilled	fourth or more	20-34	In union	primary	yes	yes	male	employed	Home	no visits	0	no education	Autonomous	No	big problem	Angola	Upper-middle-income countries	Central Africa	middle-income countries	2015-2019
103	01030016 02	1	AO7	all woman sample	103	benguela-rural	benguela-rural	benguela	-13.361194	14.13088	1.4294519	zero	female	rural	two	poorest	No	unskilled	second	15-19	In union	primary	yes	yes	male	employed	Home	no visits	0	no education	Not autonomous	No	big problem	Angola	Upper-middle-income countries	Central Africa	middle-income countries	2015-2019
103	01030024 02	1	AO7	all woman sample	103	benguela-rural	benguela-rural	benguela	-13.361194	14.13088	1.4294519	zero	female	rural	four or more	poorest	No	unskilled	fourth or more	35-49	In union	primary	yes	yes	male	employed	Home	4 or more	2 or more	no education	Not autonomous	No	big problem	Angola	Upper-middle-income countries	Central Africa	middle-income countries	2015-2019
103	01030025 03	1	AO7	all woman sample	103	benguela-rural	benguela-rural	benguela	-13.361194	14.13088	1.4294519	zero	male	rural	two	poorest	Yes	unskilled	second	15-19	Not in union	primary		yes	male	unemplyed	Home	no visits	0	no education	Not autonomous	No	big problem	Angola	Upper-middle-income countries	Central Africa	middle-income countries	2015-2019
103	01030004 02	1	AO7	all woman sample	103	benguela-rural	benguela-rural	benguela	-13.361194	14.13088	1.4294519	zero	male	rural	one	poorest	No	unskilled	first	15-19	Not in union	primary		yes	female	unemplyed	Home	4 or more	2 or more	no education	Not autonomous	No	big problem	Angola	Upper-middle-income countries	Central Africa	middle-income countries	2015-2019
104	01040016 02	1	AO7	all woman sample	104	uíge-rural	uíge-rural	uíge	-7.516461	15.699676	.58349502	not-zero	female	rural	three	poorest	Yes	unskilled	third	20-34	In union	primary	yes	yes	male	employed	Home	4 or more	0	no education	Not autonomous	No	not a big problem	Angola	Upper-middle-income countries	Central Africa	middle-income countries	2015-2019
104	01040009 01	1	AO7	all woman sample	104	uíge-rural	uíge-rural	uíge	-7.516461	15.699676	.58349502	not-zero	female	rural	three	poorer	No	unskilled	third	20-34	Not in union	primary		no	female	unemplyed	Home	no visits	0	no education	Not autonomous	No	big problem	Angola	Upper-middle-income countries	Central Africa	middle-income countries	2015-2019
104	01040002 02	1	AO7	all woman sample	104	uíge-rural	uíge-rural	uíge	-7.516461	15.699676	.58349502	not-zero	female	rural	four or more	poorest	No	unskilled	fourth or more	20-34	In union	no education	no	yes	male	employed	Home	4 or more	1	no education	Not autonomous	No	big problem	Angola	Upper-middle-income countries	Central Africa	middle-income countries	2015-2019
104	01040021 01	1	AO7	all woman sample	104	uíge-rural	uíge-rural	uíge	-7.516461	15.699676	.58349502	not-zero	female	rural	two	poorer	Yes	skilled attendant	second	20-34	In union	primary	yes	yes	female	unemplyed	Health facility	4 or more	0	no education	Not autonomous	No	not a big problem	Angola	Upper-middle-income countries	Central Africa	middle-income countries	2015-2019
104	01040012 02	1	AO7	all woman sample	104	uíge-rural	uíge-rural	uíge	-7.516461	15.699676	.58349502	zero	female	rural	four or more	poorer	Yes	unskilled	fourth or more	20-34	In union	no education	yes	yes	male	employed	Home	4 or more	2 or more	no education	Not autonomous	No	big problem	Angola	Upper-middle-income countries	Central Africa	middle-income countries	2015-2019
104	01040003 01	1	AO7	all woman sample	104	uíge-rural	uíge-rural	uíge	-7.516461	15.699676	.58349502	not-zero	female	rural	three	poorer	No	unskilled	third	20-34	In union	no education	no	no	female	unemplyed	Home	no visits	0	no education	Not autonomous	No	big problem	Angola	Upper-middle-income countries	Central Africa	middle-income countries	2015-2019
104	01040005 01	1	AO7	all woman sample	104	uíge-rural	uíge-rural	uíge	-7.516461	15.699676	.58349502	not-zero	female	rural	four or more	poorer	No	unskilled	fourth or more	35-49	Not in union	primary		yes	female	unemplyed	Home	no visits	0	no education	Not autonomous	No	big problem	Angola	Upper-middle-income countries	Central Africa	middle-income countries	2015-2019
104	01040017 01	1	AO7	all woman sample	104	uíge-rural	uíge-rural	uíge	-7.516461	15.699676	.58349502	not-zero	female	rural	four or more	poorer	No	skilled attendant	fourth or more	35-49	In union	no education	yes	no	female	unemplyed	Home	4 or more	0	no education	Not autonomous	No	big problem	Angola	Upper-middle-income countries	Central Africa	middle-income countries	2015-2019
105	01050001 01	1	AO7	all woman sample	105	uíge-rural	uíge-rural	uíge	-6.02191	15.75782	1.021528	zero	male	rural	four or more	poorest	No	unskilled	fourth or more	35-49	In union	primary	yes	yes	female	unemplyed	Home	no visits	0	no education	Autonomous	No	big problem	Angola	Upper-middle-income countries	Central Africa	middle-income countries	2015-2019
105	01050020 02	1	AO7	all woman sample	105	uíge-rural	uíge-rural	uíge	-6.02191	15.75782	1.021528	not-zero	female	rural	three	poorer	No	unskilled	third	20-34	In union	no education	no	no	male	unemplyed	Home	no visits	0	no education	Not autonomous	No	not a big problem	Angola	Upper-middle-income countries	Central Africa	middle-income countries	2015-2019
105	01050024 02	1	AO7	all woman sample	105	uíge-rural	uíge-rural	uíge	-6.02191	15.75782	1.021528	zero	male	rural	three	poorest	Yes	unskilled	third	20-34	In union	no education	no	yes	male	employed	Home	no visits	0	no education	Not autonomous	No	big problem	Angola	Upper-middle-income countries	Central Africa	middle-income countries	2015-2019
106	01060011 02	1	AO7	all woman sample	106	huíla-rural	huíla-rural	huíla	-14.747984	14.979619	.98907298	not-zero	female	rural	two	middle	Yes	unskilled	second	15-19	In union	primary	yes	yes	male	employed	Home	4 or more	0	no education	Autonomous	No	big problem	Angola	Upper-middle-income countries	Central Africa	middle-income countries	2015-2019
106	01060001 02	1	AO7	all woman sample	106	huíla-rural	huíla-rural	huíla	-14.747984	14.979619	.98907298	not-zero	male	rural	four or more	richest	Yes	skilled attendant	fourth or more	35-49	In union	secondary or higher	yes	yes	male	employed	Health facility	4 or more	2 or more	no education	Not autonomous	No	not a big problem	Angola	Upper-middle-income countries	Central Africa	middle-income countries	2015-2019
106	01060026 01	1	AO7	all woman sample	106	huíla-rural	huíla-rural	huíla	-14.747984	14.979619	.98907298	zero	male	rural	four or more	middle	No	skilled attendant	fourth or more	20-34	Not in union	no education		no	female	unemplyed	Home	no visits	0	no education	Not autonomous	No	big problem	Angola	Upper-middle-income countries	Central Africa	middle-income countries	2015-2019
106	01060019 02	2	AO7	all woman sample	106	huíla-rural	huíla-rural	huíla	-14.747984	14.979619	.98907298	zero	female	rural	two	poorer	Yes	unskilled	first	15-19	In union	primary	yes	no	male	unemplyed	Home	no visits	0	no education	Not autonomous	No	big problem	Angola	Upper-middle-income countries	Central Africa	middle-income countries	2015-2019
106	01060009 02	2	AO7	all woman sample	106	huíla-rural	huíla-rural	huíla	-14.747984	14.979619	.98907298	not-zero	female	rural	four or more	richer	Yes	skilled attendant	fourth or more	20-34	In union	secondary or higher	yes	yes	male	employed	Health facility	no visits	0	no education	Not autonomous	No	not a big problem	Angola	Upper-middle-income countries	Central Africa	middle-income countries	2015-2019
106	01060013 02	1	AO7	all woman sample	106	huíla-rural	huíla-rural	huíla	-14.747984	14.979619	.98907298	zero	female	rural	two	richer	Yes	unskilled	second	20-34	In union	secondary or higher	yes	yes	male	employed	Home	4 or more	2 or more	no education	Autonomous	No	big problem	Angola	Upper-middle-income countries	Central Africa	middle-income countries	2015-2019
107	01070001 03	1	AO7	all woman sample	107	cunene-rural	cunene-rural	cunene	-17.033552	14.824684	.31779701	not-zero	male	rural	two	poorest	No	skilled attendant	second	20-34	Not in union	secondary or higher		yes	female	unemplyed	Home	4 or more	2 or more	no education	Not autonomous	No	not a big problem	Angola	Upper-middle-income countries	Central Africa	middle-income countries	2015-2019
107	01070012 01	1	AO7	all woman sample	107	cunene-rural	cunene-rural	cunene	-17.033552	14.824684	.31779701	zero	female	rural	one	poorest	No	unskilled	first	35-49	Not in union	no education		yes	female	unemplyed	Home	1-3 visits	2 or more	no education	Not autonomous	No	big problem	Angola	Upper-middle-income countries	Central Africa	middle-income countries	2015-2019
107	01070025 02	1	AO7	all woman sample	107	cunene-rural	cunene-rural	cunene	-17.033552	14.824684	.31779701	zero	female	rural	three	poorest	No	unskilled	third	20-34	Not in union	no education		yes	female	unemplyed	Home	4 or more	2 or more	no education	Not autonomous	No	big problem	Angola	Upper-middle-income countries	Central Africa	middle-income countries	2015-2019
107	01070002 02	1	AO7	all woman sample	107	cunene-rural	cunene-rural	cunene	-17.033552	14.824684	.31779701	not-zero	female	rural	four or more	poorest	No	unskilled	fourth or more	35-49	Not in union	primary		yes	female	unemplyed	Home	4 or more	0	no education	Not autonomous	No	big problem	Angola	Upper-middle-income countries	Central Africa	middle-income countries	2015-2019
107	01070020 02	1	AO7	all woman sample	107	cunene-rural	cunene-rural	cunene	-17.033552	14.824684	.31779701	not-zero	female	rural	two	poorest	No	unskilled	second	20-34	Not in union	primary		yes	female	unemplyed	Home	4 or more	2 or more	no education	Not autonomous	No	big problem	Angola	Upper-middle-income countries	Central Africa	middle-income countries	2015-2019
107	01070020 01	1	AO7	all woman sample	107	cunene-rural	cunene-rural	cunene	-17.033552	14.824684	.31779701	not-zero	male	rural	four or more	poorest	No	unskilled	fourth or more	35-49	In union	no education	no	yes	female	unemplyed	Home	4 or more	2 or more	no education	Not autonomous	No	big problem	Angola	Upper-middle-income countries	Central Africa	middle-income countries	2015-2019
107	01070001 04	1	AO7	all woman sample	107	cunene-rural	cunene-rural	cunene	-17.033552	14.824684	.31779701	zero	female	rural	one	poorest	No	unskilled	first	15-19	Not in union	primary		no	female	unemplyed	Home	1-3 visits	2 or more	no education	Not autonomous	No	not a big problem	Angola	Upper-middle-income countries	Central Africa	middle-income countries	2015-2019
107	01070014 02	1	AO7	all woman sample	107	cunene-rural	cunene-rural	cunene	-17.033552	14.824684	.31779701	not-zero	male	rural	three	poorest	No	unskilled	third	35-49	Not in union	no education		yes	female	unemplyed	Home	1-3 visits	1	no education	Not autonomous	No	big problem	Angola	Upper-middle-income countries	Central Africa	middle-income countries	2015-2019
108	01080008 02	1	AO7	all woman sample	108	luanda-rural	luanda-rural	luanda	-9.019285999999999	13.114102	2.8608971	not-zero	female	rural	four or more	middle	Yes	skilled attendant	fourth or more	20-34	In union	no education	yes	yes	male	employed	Health facility	4 or more	2 or more	no education	Not autonomous	No	big problem	Angola	Upper-middle-income countries	Central Africa	middle-income countries	2015-2019
108	01080024 02	1	AO7	all woman sample	108	luanda-rural	luanda-rural	luanda	-9.019285999999999	13.114102	2.8608971	not-zero	male	rural	three	richest	Yes	skilled attendant	third	20-34	In union	secondary or higher	yes	yes	male	employed	Health facility	4 or more	2 or more	no education	Not autonomous	No	big problem	Angola	Upper-middle-income countries	Central Africa	middle-income countries	2015-2019
108	01080005 02	1	AO7	all woman sample	108	luanda-rural	luanda-rural	luanda	-9.019285999999999	13.114102	2.8608971	not-zero	female	rural	four or more	middle	Yes	unskilled	fourth or more	20-34	In union	primary	yes	yes	male	employed	Home	1-3 visits	2 or more	no education	Autonomous	Yes	big problem	Angola	Upper-middle-income countries	Central Africa	middle-income countries	2015-2019
108	01080025 02	1	AO7	all woman sample	108	luanda-rural	luanda-rural	luanda	-9.019285999999999	13.114102	2.8608971	not-zero	male	rural	four or more	richer	Yes	unskilled	fourth or more	20-34	In union	primary	yes	yes	male	employed	Home	4 or more	2 or more	no education	Not autonomous	Yes	big problem	Angola	Upper-middle-income countries	Central Africa	middle-income countries	2015-2019
108	01080015 02	1	AO7	all woman sample	108	luanda-rural	luanda-rural	luanda	-9.019285999999999	13.114102	2.8608971	not-zero	male	rural	four or more	middle	Yes	skilled attendant	fourth or more	20-34	In union	secondary or higher	yes	yes	male	employed	Health facility	4 or more	2 or more	no education	Autonomous	No	not a big problem	Angola	Upper-middle-income countries	Central Africa	middle-income countries	2015-2019
108	01080013 02	1	AO7	all woman sample	108	luanda-rural	luanda-rural	luanda	-9.019285999999999	13.114102	2.8608971	not-zero	male	rural	one	richer	Yes	skilled attendant	first	20-34	In union	secondary or higher	yes	no	male	employed	Health facility	4 or more	2 or more	no education	Not autonomous	Yes	big problem	Angola	Upper-middle-income countries	Central Africa	middle-income countries	2015-2019
109	01090019 01	1	AO7	all woman sample	109	lunda norte-rural	lunda norte-rural	lunda norte	-9.536968999999999	17.788682	.31970799	zero	female	rural	four or more	poorer	No	unskilled	fourth or more	20-34	In union	no education	yes	no	female	unemplyed	Home	no visits	0	no education	Not autonomous	No	big problem	Angola	Upper-middle-income countries	Central Africa	middle-income countries	2015-2019
109	01090001 02	1	AO7	all woman sample	109	lunda norte-rural	lunda norte-rural	lunda norte	-9.536968999999999	17.788682	.31970799	not-zero	female	rural	one	poorer	No	skilled attendant	first	15-19	In union	primary	yes	no	male	employed	Home	1-3 visits	0	no education	Not autonomous	No	big problem	Angola	Upper-middle-income countries	Central Africa	middle-income countries	2015-2019
109	01090015 02	1	AO7	all woman sample	109	lunda norte-rural	lunda norte-rural	lunda norte	-9.536968999999999	17.788682	.31970799	not-zero	female	rural	four or more	poorer	No	skilled attendant	fourth or more	20-34	In union	no education	yes	yes	male	employed	Home	4 or more	2 or more	no education	Not autonomous	No	big problem	Angola	Upper-middle-income countries	Central Africa	middle-income countries	2015-2019
110	01100008 02	1	AO7	all woman sample	110	cunene-rural	cunene-rural	cunene	-17.294477	16.029036	.53786898	not-zero	female	rural	three	poorest	Yes	skilled attendant	third	20-34	Not in union	secondary or higher		yes	female	unemplyed	Home	4 or more	0	no education	Not autonomous	No	big problem	Angola	Upper-middle-income countries	Central Africa	middle-income countries	2015-2019
110	01100020 02	1	AO7	all woman sample	110	cunene-rural	cunene-rural	cunene	-17.294477	16.029036	.53786898	not-zero	male	rural	four or more	poorest	No	unskilled	fourth or more	35-49	In union	no education	no	yes	male	employed	Home	4 or more	0	no education	Not autonomous	No	big problem	Angola	Upper-middle-income countries	Central Africa	middle-income countries	2015-2019
110	01100021 02	1	AO7	all woman sample	110	cunene-rural	cunene-rural	cunene	-17.294477	16.029036	.53786898	not-zero	female	rural	four or more	poorest	No	skilled attendant	fourth or more	20-34	Not in union	primary		yes	female	unemplyed	Home	4 or more	2 or more	no education	Not autonomous	No	big problem	Angola	Upper-middle-income countries	Central Africa	middle-income countries	2015-2019
110	01100009 02	2	AO7	all woman sample	110	cunene-rural	cunene-rural	cunene	-17.294477	16.029036	.53786898	zero	female	rural	four or more	poorest	No	unskilled	fourth or more	35-49	In union	no education	no	yes	male	employed	Home	no visits	0	no education	Not autonomous	No	big problem	Angola	Upper-middle-income countries	Central Africa	middle-income countries	2015-2019
111	01110021 01	1	AO7	all woman sample	111	lunda norte-urban	lunda norte-urban	lunda norte	-7.399771	20.822809	.97433299	not-zero	male	urban	four or more	middle	Yes	unskilled	fourth or more	20-34	In union	no education	no	yes	female	unemplyed	Home	1-3 visits	2 or more	no education	Autonomous	No	big problem	Angola	Upper-middle-income countries	Central Africa	middle-income countries	2015-2019
111	01110010 01	1	AO7	all woman sample	111	lunda norte-urban	lunda norte-urban	lunda norte	-7.399771	20.822809	.97433299	not-zero	male	urban	three	poorer	Yes	skilled attendant	third	20-34	Not in union	primary		yes	female	unemplyed	Health facility	1-3 visits	2 or more	no education	Not autonomous	Yes	not a big problem	Angola	Upper-middle-income countries	Central Africa	middle-income countries	2015-2019
111	01110009 02	1	AO7	all woman sample	111	lunda norte-urban	lunda norte-urban	lunda norte	-7.399771	20.822809	.97433299	not-zero	female	urban	four or more	middle	Yes	unskilled	fourth or more	20-34	In union	primary	yes	no	male	employed	Home	4 or more	1	no education	Autonomous	Yes	not a big problem	Angola	Upper-middle-income countries	Central Africa	middle-income countries	2015-2019
111	01110004 02	1	AO7	all woman sample	111	lunda norte-urban	lunda norte-urban	lunda norte	-7.399771	20.822809	.97433299	not-zero	female	urban	four or more	middle	Yes	unskilled	fourth or more	35-49	In union	no education	no	yes	male	employed	Home	4 or more	1	no education	Not autonomous	No	not a big problem	Angola	Upper-middle-income countries	Central Africa	middle-income countries	2015-2019
111	01110001 01	1	AO7	all woman sample	111	lunda norte-urban	lunda norte-urban	lunda norte	-7.399771	20.822809	.97433299	zero	female	urban	two	richer	Yes	skilled attendant	second	20-34	In union	no education	no	no	female	employed	Health facility	4 or more	2 or more	no education	Not autonomous	No	not a big problem	Angola	Upper-middle-income countries	Central Africa	middle-income countries	2015-2019
111	01110018 02	1	AO7	all woman sample	111	lunda norte-urban	lunda norte-urban	lunda norte	-7.399771	20.822809	.97433299	not-zero	male	urban	four or more	richer	Yes	skilled attendant	fourth or more	20-34	In union	primary	yes	yes	male	employed	Health facility	4 or more	1	no education	Not autonomous	No	not a big problem	Angola	Upper-middle-income countries	Central Africa	middle-income countries	2015-2019
111	01110023 01	1	AO7	all woman sample	111	lunda norte-urban	lunda norte-urban	lunda norte	-7.399771	20.822809	.97433299	not-zero	female	urban	four or more	middle	Yes	skilled attendant	fourth or more	35-49	Not in union	primary		yes	female	unemplyed	Health facility	4 or more	2 or more	no education	Not autonomous	Yes	not a big problem	Angola	Upper-middle-income countries	Central Africa	middle-income countries	2015-2019
111	01110024 01	1	AO7	all woman sample	111	lunda norte-urban	lunda norte-urban	lunda norte	-7.399771	20.822809	.97433299	not-zero	male	urban	one	middle	Yes	skilled attendant	first	35-49	Not in union	no education		no	female	unemplyed	Home	1-3 visits	1	no education	Not autonomous	No	big problem	Angola	Upper-middle-income countries	Central Africa	middle-income countries	2015-2019
111	01110002 01	2	AO7	all woman sample	111	lunda norte-urban	lunda norte-urban	lunda norte	-7.399771	20.822809	.97433299	not-zero	male	urban	four or more	middle	Yes	skilled attendant	fourth or more	20-34	In union	primary	yes	yes	female	unemplyed	Health facility	no visits	0	no education	Not autonomous	No	not a big problem	Angola	Upper-middle-income countries	Central Africa	middle-income countries	2015-2019
111	01110024 02	1	AO7	all woman sample	111	lunda norte-urban	lunda norte-urban	lunda norte	-7.399771	20.822809	.97433299	not-zero	female	urban	one	middle	Yes	skilled attendant	second	20-34	Not in union	no education		yes	female	unemplyed	Health facility	1-3 visits	0	no education	Not autonomous	No	not a big problem	Angola	Upper-middle-income countries	Central Africa	middle-income countries	2015-2019
112	01120024 02	1	AO7	all woman sample	112	luanda-urban	luanda-urban	luanda	-8.910408	13.264357	3.4782269	not-zero	female	urban	four or more	richest	Yes	skilled attendant	fourth or more	20-34	In union	secondary or higher	yes	yes	male	employed	Health facility	4 or more	1	no education	Not autonomous	Yes	big problem	Angola	Upper-middle-income countries	Central Africa	middle-income countries	2015-2019
112	01120013 07	1	AO7	all woman sample	112	luanda-urban	luanda-urban	luanda	-8.910408	13.264357	3.4782269	not-zero	male	urban	two	richest	Yes	skilled attendant	third	20-34	In union	secondary or higher	yes	yes	male	unemplyed	Health facility	4 or more	2 or more	no education	Not autonomous	No	big problem	Angola	Upper-middle-income countries	Central Africa	middle-income countries	2015-2019
112	01120010 02	1	AO7	all woman sample	112	luanda-urban	luanda-urban	luanda	-8.910408	13.264357	3.4782269	not-zero	female	urban	one	richest	Yes	skilled attendant	first	20-34	In union	secondary or higher	yes	yes	male	employed	Health facility	4 or more	1	no education	Not autonomous	Yes	big problem	Angola	Upper-middle-income countries	Central Africa	middle-income countries	2015-2019
113	01130019 02	1	AO7	all woman sample	113	luanda-urban	luanda-urban	luanda	-9.027422	13.386717	1.563248	not-zero	female	urban	two	richer	Yes	skilled attendant	second	20-34	In union	secondary or higher	yes	yes	male	employed	Home	4 or more	2 or more	no education	Not autonomous	No	not a big problem	Angola	Upper-middle-income countries	Central Africa	middle-income countries	2015-2019
113	01130014 02	1	AO7	all woman sample	113	luanda-urban	luanda-urban	luanda	-9.027422	13.386717	1.563248	not-zero	female	urban	one	middle	No	skilled attendant	first	15-19	In union	secondary or higher	no	no	male	employed	Health facility	4 or more	2 or more	no education	Not autonomous	Yes	big problem	Angola	Upper-middle-income countries	Central Africa	middle-income countries	2015-2019
113	01130021 02	1	AO7	all woman sample	113	luanda-urban	luanda-urban	luanda	-9.027422	13.386717	1.563248	not-zero	female	urban	four or more	middle	Yes	skilled attendant	fourth or more	20-34	In union	primary	no	yes	male	unemplyed	Health facility	4 or more	2 or more	no education	Not autonomous	No	big problem	Angola	Upper-middle-income countries	Central Africa	middle-income countries	2015-2019
113	01130004 01	1	AO7	all woman sample	113	luanda-urban	luanda-urban	luanda	-9.027422	13.386717	1.563248	not-zero	male	urban	four or more	richer	Yes	skilled attendant	fourth or more	20-34	Not in union	secondary or higher		yes	female	unemplyed	Health facility	4 or more	2 or more	no education	Not autonomous	No	not a big problem	Angola	Upper-middle-income countries	Central Africa	middle-income countries	2015-2019
113	01130024 02	1	AO7	all woman sample	113	luanda-urban	luanda-urban	luanda	-9.027422	13.386717	1.563248	not-zero	female	urban	four or more	richest	Yes	skilled attendant	fourth or more	35-49	In union	primary	no	yes	male	employed	Health facility	4 or more	2 or more	no education	Not autonomous	No	not a big problem	Angola	Upper-middle-income countries	Central Africa	middle-income countries	2015-2019
114	01140004 03	1	AO7	all woman sample	114	cunene-rural	cunene-rural	cunene	-16.180494	15.785886	1.2499501	not-zero	female	rural	one	poorest	No	unskilled	first	20-34	Not in union	secondary or higher		no	female	unemplyed	Home	1-3 visits	2 or more	no education	Not autonomous	No	big problem	Angola	Upper-middle-income countries	Central Africa	middle-income countries	2015-2019
114	01140021 02	1	AO7	all woman sample	114	cunene-rural	cunene-rural	cunene	-16.180494	15.785886	1.2499501	not-zero	male	rural	three	poorest	No	skilled attendant	third	20-34	In union	no education	yes	yes	male	employed	Health facility	4 or more	2 or more	no education	Not autonomous	No	big problem	Angola	Upper-middle-income countries	Central Africa	middle-income countries	2015-2019
114	01140003 01	1	AO7	all woman sample	114	cunene-rural	cunene-rural	cunene	-16.180494	15.785886	1.2499501	not-zero	female	rural	four or more	middle	Yes	unskilled	fourth or more	35-49	Not in union	secondary or higher		yes	female	unemplyed	Home	4 or more	2 or more	no education	Not autonomous	No	not a big problem	Angola	Upper-middle-income countries	Central Africa	middle-income countries	2015-2019
114	01140017 01	2	AO7	all woman sample	114	cunene-rural	cunene-rural	cunene	-16.180494	15.785886	1.2499501	zero	male	rural	four or more	poorest	No	unskilled	fourth or more	35-49	Not in union	primary		yes	female	unemplyed	Home	no visits	0	no education	Not autonomous	No	big problem	Angola	Upper-middle-income countries	Central Africa	middle-income countries	2015-2019
115	01150014 02	1	AO7	all woman sample	115	zaire-urban	zaire-urban	zaire	-7.220066	12.86575	.164003	not-zero	male	urban	two	middle	Yes	skilled attendant	second	15-19	Not in union	secondary or higher		no	female	unemplyed	Health facility	no visits	2 or more	no education	Not autonomous	No	big problem	Angola	Upper-middle-income countries	Central Africa	middle-income countries	2015-2019
115	01150008 02	1	AO7	all woman sample	115	zaire-urban	zaire-urban	zaire	-7.220066	12.86575	.164003	not-zero	male	urban	two	middle	Yes	skilled attendant	second	20-34	In union	secondary or higher	yes	no	male	unemplyed	Health facility	4 or more	1	no education	Autonomous	No	not a big problem	Angola	Upper-middle-income countries	Central Africa	middle-income countries	2015-2019
115	01150010 02	1	AO7	all woman sample	115	zaire-urban	zaire-urban	zaire	-7.220066	12.86575	.164003	not-zero	male	urban	three	richest	Yes	skilled attendant	third	20-34	In union	secondary or higher	yes	yes	male	employed	Health facility	4 or more	1	no education	Autonomous	No	not a big problem	Angola	Upper-middle-income countries	Central Africa	middle-income countries	2015-2019
116	01160017 03	1	AO7	all woman sample	116	cunene-rural	cunene-rural	cunene	-16.758898	15.877738	.81846303	not-zero	female	rural	one	poorest	Yes	skilled attendant	first	20-34	Not in union	primary		no	female	unemplyed	Health facility	4 or more	0	no education	Not autonomous	No	big problem	Angola	Upper-middle-income countries	Central Africa	middle-income countries	2015-2019
116	01160010 02	1	AO7	all woman sample	116	cunene-rural	cunene-rural	cunene	-16.758898	15.877738	.81846303	not-zero	female	rural	two	poorest	Yes	skilled attendant	second	20-34	In union	secondary or higher	yes	no	male	employed	Health facility	4 or more	2 or more	no education	Autonomous	No	big problem	Angola	Upper-middle-income countries	Central Africa	middle-income countries	2015-2019
116	01160004 01	1	AO7	all woman sample	116	cunene-rural	cunene-rural	cunene	-16.758898	15.877738	.81846303	not-zero	female	rural	four or more	poorest	Yes	skilled attendant	fourth or more	35-49	Not in union	secondary or higher		no	female	unemplyed	Health facility	4 or more	2 or more	no education	Not autonomous	No	big problem	Angola	Upper-middle-income countries	Central Africa	middle-income countries	2015-2019
116	01160002 03	1	AO7	all woman sample	116	cunene-rural	cunene-rural	cunene	-16.758898	15.877738	.81846303	not-zero	female	rural	two	poorest	Yes	skilled attendant	second	20-34	Not in union	secondary or higher		yes	female	unemplyed	Health facility	4 or more	2 or more	no education	Not autonomous	No	big problem	Angola	Upper-middle-income countries	Central Africa	middle-income countries	2015-2019
116	01160005 02	1	AO7	all woman sample	116	cunene-rural	cunene-rural	cunene	-16.758898	15.877738	.81846303	not-zero	male	rural	four or more	poorest	Yes	skilled attendant	fourth or more	20-34	In union	primary	yes	no	male	employed	Home	1-3 visits	2 or more	no education	Not autonomous	No	big problem	Angola	Upper-middle-income countries	Central Africa	middle-income countries	2015-2019
117	01170004 02	1	AO7	all woman sample	117	uíge-rural	uíge-rural	uíge	-6.363958	16.657312	1.0762531	zero	female	rural	four or more	poorest	Yes	unskilled	fourth or more	35-49	In union	no education	yes	yes	male	employed	Home	no visits	0	no education	Autonomous	No	big problem	Angola	Upper-middle-income countries	Central Africa	middle-income countries	2015-2019
117	01170007 01	1	AO7	all woman sample	117	uíge-rural	uíge-rural	uíge	-6.363958	16.657312	1.0762531	zero	female	rural	three	poorest	Yes	unskilled	third	20-34	In union	primary	yes	yes	female	unemplyed	Home	no visits	0	no education	Autonomous	No	big problem	Angola	Upper-middle-income countries	Central Africa	middle-income countries	2015-2019
117	01170024 02	1	AO7	all woman sample	117	uíge-rural	uíge-rural	uíge	-6.363958	16.657312	1.0762531	zero	male	rural	one	poorest	Yes	unskilled	first	20-34	In union	no education	yes	yes	male	unemplyed	Home	no visits	0	no education	Not autonomous	No	big problem	Angola	Upper-middle-income countries	Central Africa	middle-income countries	2015-2019
117	01170012 15	1	AO7	all woman sample	117	uíge-rural	uíge-rural	uíge	-6.363958	16.657312	1.0762531	zero	female	rural	one	poorest	No	unskilled	first	20-34	In union	primary	yes	yes	male	employed	Home	no visits	0	no education	Not autonomous	No	big problem	Angola	Upper-middle-income countries	Central Africa	middle-income countries	2015-2019
117	01170016 01	1	AO7	all woman sample	117	uíge-rural	uíge-rural	uíge	-6.363958	16.657312	1.0762531	zero	male	rural	four or more	poorest	Yes	unskilled	fourth or more	20-34	In union	no education	no	yes	female	unemplyed	Home	no visits	0	no education	Not autonomous	No	not a big problem	Angola	Upper-middle-income countries	Central Africa	middle-income countries	2015-2019
118	01180024 01	1	AO7	all woman sample	118	uíge-rural	uíge-rural	uíge	-7.620021	16.177563	1.50471	zero	female	rural	one	poorest	Yes	unskilled	first	15-19	In union	no education	yes	yes	female	employed	Home	no visits	0	no education	Not autonomous	No	big problem	Angola	Upper-middle-income countries	Central Africa	middle-income countries	2015-2019
118	01180012 02	1	AO7	all woman sample	118	uíge-rural	uíge-rural	uíge	-7.620021	16.177563	1.50471	zero	male	rural	three	poorest	Yes	unskilled	fourth or more	20-34	In union	no education	yes	yes	male	employed	Home	no visits	2 or more	no education	Autonomous	No	big problem	Angola	Upper-middle-income countries	Central Africa	middle-income countries	2015-2019
118	01180015 02	1	AO7	all woman sample	118	uíge-rural	uíge-rural	uíge	-7.620021	16.177563	1.50471	zero	male	rural	four or more	poorer	Yes	unskilled	fourth or more	20-34	In union	no education	no	yes	male	employed	Home	no visits	0	no education	Autonomous	No	not a big problem	Angola	Upper-middle-income countries	Central Africa	middle-income countries	2015-2019
119	01190023 02	1	AO7	all woman sample	119	uíge-rural	uíge-rural	uíge	-7.594098	15.039044	1.830673	not-zero	male	rural	four or more	poorer	No	skilled attendant	fourth or more	20-34	In union	primary	yes	yes	male	employed	Health facility	4 or more	2 or more	no education	Not autonomous	No	not a big problem	Angola	Upper-middle-income countries	Central Africa	middle-income countries	2015-2019
119	01190016 02	1	AO7	all woman sample	119	uíge-rural	uíge-rural	uíge	-7.594098	15.039044	1.830673	not-zero	male	rural	three	richer	Yes	skilled attendant	third	20-34	In union	secondary or higher	yes	yes	male	employed	Health facility	4 or more	1	no education	Not autonomous	No	big problem	Angola	Upper-middle-income countries	Central Africa	middle-income countries	2015-2019
119	01190011 09	1	AO7	all woman sample	119	uíge-rural	uíge-rural	uíge	-7.594098	15.039044	1.830673	not-zero	female	rural	one	richer	Yes	unskilled	first	15-19	In union	secondary or higher	yes	no	male	unemplyed	Home	4 or more	1	no education	Not autonomous	No	not a big problem	Angola	Upper-middle-income countries	Central Africa	middle-income countries	2015-2019
119	01190002 02	1	AO7	all woman sample	119	uíge-rural	uíge-rural	uíge	-7.594098	15.039044	1.830673	not-zero	male	rural	two	middle	Yes	skilled attendant	third	20-34	Not in union	secondary or higher		yes	female	unemplyed	Health facility	4 or more	2 or more	no education	Not autonomous	No	big problem	Angola	Upper-middle-income countries	Central Africa	middle-income countries	2015-2019
119	01190004 01	1	AO7	all woman sample	119	uíge-rural	uíge-rural	uíge	-7.594098	15.039044	1.830673	zero	male	rural	four or more	poorer	No	skilled attendant	fourth or more	20-34	In union	no education	yes	no	female	employed	Health facility	1-3 visits	2 or more	no education	Autonomous	No	big problem	Angola	Upper-middle-income countries	Central Africa	middle-income countries	2015-2019
119	01190022 02	1	AO7	all woman sample	119	uíge-rural	uíge-rural	uíge	-7.594098	15.039044	1.830673	not-zero	female	rural	four or more	richer	Yes	skilled attendant	fourth or more	35-49	In union	no education	yes	yes	male	employed	Health facility	4 or more	1	no education	Not autonomous	Yes	big problem	Angola	Upper-middle-income countries	Central Africa	middle-income countries	2015-2019
120	01200006 02	1	AO7	all woman sample	120	benguela-urban	benguela-urban	benguela	-13.042309	14.263358	1.342278	not-zero	male	urban	one	middle	Yes	unskilled	first	20-34	In union	secondary or higher	yes	yes	male	employed	Home	1-3 visits	1	no education	Not autonomous	Yes	not a big problem	Angola	Upper-middle-income countries	Central Africa	middle-income countries	2015-2019
120	01200002 01	1	AO7	all woman sample	120	benguela-urban	benguela-urban	benguela	-13.042309	14.263358	1.342278	zero	female	urban	three	poorer	No	unskilled	fourth or more	20-34	Not in union	no education		yes	female	unemplyed	Home	no visits	0	no education	Not autonomous	No	big problem	Angola	Upper-middle-income countries	Central Africa	middle-income countries	2015-2019
120	01200001 01	1	AO7	all woman sample	120	benguela-urban	benguela-urban	benguela	-13.042309	14.263358	1.342278	not-zero	male	urban	four or more	middle	No	skilled attendant	fourth or more	35-49	Not in union	primary		yes	female	unemplyed	Health facility	4 or more	2 or more	no education	Not autonomous	No	big problem	Angola	Upper-middle-income countries	Central Africa	middle-income countries	2015-2019
120	01200015 02	1	AO7	all woman sample	120	benguela-urban	benguela-urban	benguela	-13.042309	14.263358	1.342278	not-zero	female	urban	two	middle	No	unskilled	third	20-34	In union	primary	yes	yes	male	employed	Home	1-3 visits	2 or more	no education	Autonomous	No	big problem	Angola	Upper-middle-income countries	Central Africa	middle-income countries	2015-2019
121	01210015 02	1	AO7	all woman sample	121	cabinda-urban	cabinda-urban	cabinda	-5.607514	12.200821	.34804699	not-zero	female	urban	four or more	richer	Yes	skilled attendant	fourth or more	20-34	In union	primary	yes	no	male	employed	Health facility	4 or more	1	no education	Not autonomous	No	not a big problem	Angola	Upper-middle-income countries	Central Africa	middle-income countries	2015-2019
121	01210013 02	1	AO7	all woman sample	121	cabinda-urban	cabinda-urban	cabinda	-5.607514	12.200821	.34804699	not-zero	female	urban	one	richer	No	skilled attendant	first	20-34	In union	primary	yes	no	male	unemplyed	Health facility	1-3 visits	0	no education	Not autonomous	No	not a big problem	Angola	Upper-middle-income countries	Central Africa	middle-income countries	2015-2019
121	01210025 02	1	AO7	all woman sample	121	cabinda-urban	cabinda-urban	cabinda	-5.607514	12.200821	.34804699	not-zero	male	urban	four or more	richer	Yes	skilled attendant	fourth or more	35-49	In union	primary	yes	yes	male	employed	Health facility	4 or more	2 or more	no education	Not autonomous	No	big problem	Angola	Upper-middle-income countries	Central Africa	middle-income countries	2015-2019
121	01210025 03	1	AO7	all woman sample	121	cabinda-urban	cabinda-urban	cabinda	-5.607514	12.200821	.34804699	zero	male	urban	four or more	richer	Yes	skilled attendant	fourth or more	20-34	Not in union	secondary or higher		no	male	unemplyed	Health facility	1-3 visits	2 or more	no education	Not autonomous	Yes	big problem	Angola	Upper-middle-income countries	Central Africa	middle-income countries	2015-2019
121	01210001 03	1	AO7	all woman sample	121	cabinda-urban	cabinda-urban	cabinda	-5.607514	12.200821	.34804699	not-zero	male	urban	four or more	richer	Yes	skilled attendant	fourth or more	20-34	Not in union	primary		yes	male	unemplyed	Health facility	4 or more	2 or more	no education	Not autonomous	No	big problem	Angola	Upper-middle-income countries	Central Africa	middle-income countries	2015-2019
121	01210018 02	1	AO7	all woman sample	121	cabinda-urban	cabinda-urban	cabinda	-5.607514	12.200821	.34804699	not-zero	female	urban	four or more	richer	Yes	skilled attendant	fourth or more	20-34	In union	primary	yes	yes	male	employed	Health facility	4 or more	2 or more	no education	Not autonomous	No	not a big problem	Angola	Upper-middle-income countries	Central Africa	middle-income countries	2015-2019
121	01210001 02	1	AO7	all woman sample	121	cabinda-urban	cabinda-urban	cabinda	-5.607514	12.200821	.34804699	not-zero	male	urban	one	richer	Yes	skilled attendant	first	15-19	In union	secondary or higher	yes	no	male	employed	Home	4 or more	1	no education	Not autonomous	Yes	big problem	Angola	Upper-middle-income countries	Central Africa	middle-income countries	2015-2019
122	01220014 02	1	AO7	all woman sample	122	benguela-rural	benguela-rural	benguela	-11.970251	14.063479	1.843636	zero	male	rural	two	poorer	Yes	skilled attendant	second	15-19	Not in union	primary		yes	female	unemplyed	Home	1-3 visits	1	no education	Not autonomous	Yes	not a big problem	Angola	Upper-middle-income countries	Central Africa	middle-income countries	2015-2019
122	01220025 02	1	AO7	all woman sample	122	benguela-rural	benguela-rural	benguela	-11.970251	14.063479	1.843636	not-zero	female	rural	four or more	poorer	No	skilled attendant	fourth or more	35-49	In union	primary	yes	yes	male	employed	Health facility	no visits	0	no education	Not autonomous	Yes	not a big problem	Angola	Upper-middle-income countries	Central Africa	middle-income countries	2015-2019
122	01220003 02	1	AO7	all woman sample	122	benguela-rural	benguela-rural	benguela	-11.970251	14.063479	1.843636	not-zero	female	rural	two	poorest	Yes	unskilled	second	20-34	In union	primary	yes	yes	male	employed	Home	1-3 visits	1	no education	Not autonomous	No	big problem	Angola	Upper-middle-income countries	Central Africa	middle-income countries	2015-2019
122	01220006 02	1	AO7	all woman sample	122	benguela-rural	benguela-rural	benguela	-11.970251	14.063479	1.843636	zero	male	rural	three	poorer	Yes	unskilled	fourth or more	20-34	In union	primary	yes	yes	male	employed	Home	1-3 visits	2 or more	no education	Not autonomous	No	big problem	Angola	Upper-middle-income countries	Central Africa	middle-income countries	2015-2019
122	01220017 04	2	AO7	all woman sample	122	benguela-rural	benguela-rural	benguela	-11.970251	14.063479	1.843636	zero	female	rural	two	poorest	Yes	skilled attendant	first	15-19	Not in union	no education		yes	male	unemplyed	Health facility	no visits	0	no education	Not autonomous	No	big problem	Angola	Upper-middle-income countries	Central Africa	middle-income countries	2015-2019
123	01230005 02	1	AO7	all woman sample	123	huambo-rural	huambo-rural	huambo	-11.866695	15.541286	1.018167	zero	male	rural	one	poorest	Yes	unskilled	first	15-19	In union	primary	yes	yes	male	employed	Home	1-3 visits	1	no education	Not autonomous	No	big problem	Angola	Upper-middle-income countries	Central Africa	middle-income countries	2015-2019
123	01230014 02	1	AO7	all woman sample	123	huambo-rural	huambo-rural	huambo	-11.866695	15.541286	1.018167	not-zero	male	rural	three	poorer	Yes	unskilled	third	20-34	In union	primary	yes	yes	male	employed	Home	4 or more	2 or more	no education	Not autonomous	Yes	big problem	Angola	Upper-middle-income countries	Central Africa	middle-income countries	2015-2019
123	01230012 02	2	AO7	all woman sample	123	huambo-rural	huambo-rural	huambo	-11.866695	15.541286	1.018167	not-zero	female	rural	four or more	poorest	Yes	unskilled	fourth or more	20-34	In union	primary	yes	yes	male	employed	Home	no visits	0	no education	Not autonomous	No	big problem	Angola	Upper-middle-income countries	Central Africa	middle-income countries	2015-2019
123	01230006 02	1	AO7	all woman sample	123	huambo-rural	huambo-rural	huambo	-11.866695	15.541286	1.018167	not-zero	male	rural	four or more	poorer	Yes	unskilled	fourth or more	20-34	In union	primary	yes	yes	male	employed	Home	1-3 visits	2 or more	no education	Not autonomous	Yes	big problem	Angola	Upper-middle-income countries	Central Africa	middle-income countries	2015-2019
123	01230015 02	1	AO7	all woman sample	123	huambo-rural	huambo-rural	huambo	-11.866695	15.541286	1.018167	zero	female	rural	two	poorest	No	unskilled	second	20-34	Not in union	no education		yes	female	unemplyed	Home	1-3 visits	0	no education	Not autonomous	No	big problem	Angola	Upper-middle-income countries	Central Africa	middle-income countries	2015-2019
124	01240024 02	1	AO7	all woman sample	124	cabinda-urban	cabinda-urban	cabinda	-5.593386	12.206088	.89085299	not-zero	male	urban	three	richer	Yes	skilled attendant	third	20-34	In union	secondary or higher	yes	yes	male	employed	Health facility	4 or more	2 or more	no education	Not autonomous	No	not a big problem	Angola	Upper-middle-income countries	Central Africa	middle-income countries	2015-2019
124	01240010 10	1	AO7	all woman sample	124	cabinda-urban	cabinda-urban	cabinda	-5.593386	12.206088	.89085299	not-zero	female	urban	one	richer	Yes	skilled attendant	first	20-34	In union	secondary or higher	yes	no	male	unemplyed	Health facility	4 or more	2 or more	no education	Not autonomous	No	not a big problem	Angola	Upper-middle-income countries	Central Africa	middle-income countries	2015-2019
124	01240018 02	1	AO7	all woman sample	124	cabinda-urban	cabinda-urban	cabinda	-5.593386	12.206088	.89085299	not-zero	female	urban	four or more	middle	Yes	skilled attendant	fourth or more	20-34	In union	no education	yes	yes	male	employed	Health facility	1-3 visits	2 or more	no education	Not autonomous	Yes	big problem	Angola	Upper-middle-income countries	Central Africa	middle-income countries	2015-2019
125	01250010 01	1	AO7	all woman sample	125	cuanza norte-rural	cuanza norte-rural	cuanza norte	-8.751702999999999	15.380683	.243843	not-zero	male	rural	three	middle	Yes	skilled attendant	fourth or more	20-34	In union	secondary or higher	yes	yes	female	unemplyed	Health facility	1-3 visits	0	no education	Not autonomous	No	not a big problem	Angola	Upper-middle-income countries	Central Africa	middle-income countries	2015-2019
125	01250022 02	1	AO7	all woman sample	125	cuanza norte-rural	cuanza norte-rural	cuanza norte	-8.751702999999999	15.380683	.243843	zero	male	rural	two	poorer	No	unskilled	second	15-19	In union	primary	yes	yes	male	employed	Home	no visits	2 or more	no education	Autonomous	Yes	big problem	Angola	Upper-middle-income countries	Central Africa	middle-income countries	2015-2019
125	01250018 01	1	AO7	all woman sample	125	cuanza norte-rural	cuanza norte-rural	cuanza norte	-8.751702999999999	15.380683	.243843	not-zero	male	rural	three	richer	Yes	skilled attendant	third	20-34	In union	secondary or higher	yes	yes	female	unemplyed	Health facility	no visits	0	no education	Not autonomous	No	not a big problem	Angola	Upper-middle-income countries	Central Africa	middle-income countries	2015-2019
126	01260001 01	1	AO7	all woman sample	126	luanda-urban	luanda-urban	luanda	-8.804702000000001	13.284991	2.8812799	zero	male	urban	four or more	poorer	No	unskilled	fourth or more	35-49	Not in union	no education		yes	female	unemplyed	Home	4 or more	1	no education	Not autonomous	No	big problem	Angola	Upper-middle-income countries	Central Africa	middle-income countries	2015-2019
126	01260015 03	1	AO7	all woman sample	126	luanda-urban	luanda-urban	luanda	-8.804702000000001	13.284991	2.8812799	not-zero	male	urban	two	richer	Yes	skilled attendant	second	20-34	Not in union	secondary or higher		no	male	unemplyed	Health facility	4 or more	2 or more	no education	Not autonomous	No	big problem	Angola	Upper-middle-income countries	Central Africa	middle-income countries	2015-2019
126	01260008 02	1	AO7	all woman sample	126	luanda-urban	luanda-urban	luanda	-8.804702000000001	13.284991	2.8812799	not-zero	female	urban	two	richest	Yes	skilled attendant	second	20-34	In union	secondary or higher	yes	yes	male	employed	Health facility	4 or more	2 or more	no education	Not autonomous	Yes	not a big problem	Angola	Upper-middle-income countries	Central Africa	middle-income countries	2015-2019
127	01270003 02	1	AO7	all woman sample	127	bié-rural	bié-rural	bié	-12.126117	17.61125	1.029822	not-zero	female	rural	three	poorest	Yes	unskilled	third	20-34	In union	no education	yes	yes	male	employed	Home	4 or more	2 or more	no education	Not autonomous	No	big problem	Angola	Upper-middle-income countries	Central Africa	middle-income countries	2015-2019
127	01270017 02	1	AO7	all woman sample	127	bié-rural	bié-rural	bié	-12.126117	17.61125	1.029822	not-zero	male	rural	one	poorest	Yes	unskilled	first	15-19	In union	no education	no	no	male	employed	Home	no visits	2 or more	no education	Not autonomous	Yes	not a big problem	Angola	Upper-middle-income countries	Central Africa	middle-income countries	2015-2019
128	01280017 09	1	AO7	all woman sample	128	cuanza norte-urban	cuanza norte-urban	cuanza norte	-9.679307	14.427823	.146354	not-zero	male	urban	two	middle	Yes	skilled attendant	second	20-34	In union	secondary or higher	yes	no	female	employed	Health facility	4 or more	0	no education	Not autonomous	No	big problem	Angola	Upper-middle-income countries	Central Africa	middle-income countries	2015-2019
128	01280020 04	1	AO7	all woman sample	128	cuanza norte-urban	cuanza norte-urban	cuanza norte	-9.679307	14.427823	.146354	not-zero	male	urban	one	middle	Yes	unskilled	first	20-34	Not in union	secondary or higher		no	male	unemplyed	Health facility	4 or more	1	no education	Not autonomous	No	big problem	Angola	Upper-middle-income countries	Central Africa	middle-income countries	2015-2019
128	01280018 02	1	AO7	all woman sample	128	cuanza norte-urban	cuanza norte-urban	cuanza norte	-9.679307	14.427823	.146354	not-zero	male	urban	four or more	richer	Yes	unskilled	fourth or more	35-49	In union	secondary or higher	yes	yes	male	employed	Home	4 or more	0	no education	Not autonomous	No	big problem	Angola	Upper-middle-income countries	Central Africa	middle-income countries	2015-2019
128	01280005 02	1	AO7	all woman sample	128	cuanza norte-urban	cuanza norte-urban	cuanza norte	-9.679307	14.427823	.146354	zero	female	urban	two	richer	Yes	skilled attendant	second	20-34	In union	primary	yes	no	male	employed	Health facility	1-3 visits	1	no education	Not autonomous	No	big problem	Angola	Upper-middle-income countries	Central Africa	middle-income countries	2015-2019
128	01280023 02	1	AO7	all woman sample	128	cuanza norte-urban	cuanza norte-urban	cuanza norte	-9.679307	14.427823	.146354	zero	female	urban	two	middle	Yes	skilled attendant	second	20-34	In union	no education	yes	no	male	employed	Health facility	4 or more	0	no education	Not autonomous	No	big problem	Angola	Upper-middle-income countries	Central Africa	middle-income countries	2015-2019
129	01290006 01	1	AO7	all woman sample	129	cuanza norte-rural	cuanza norte-rural	cuanza norte	-8.546457999999999	15.311492	.184965	zero	female	rural	three	poorer	No	skilled attendant	third	20-34	In union	secondary or higher	yes	yes	female	unemplyed	Health facility	4 or more	2 or more	no education	Not autonomous	No	big problem	Angola	Upper-middle-income countries	Central Africa	middle-income countries	2015-2019
129	01290005 02	1	AO7	all woman sample	129	cuanza norte-rural	cuanza norte-rural	cuanza norte	-8.546457999999999	15.311492	.184965	not-zero	male	rural	four or more	poorer	Yes	skilled attendant	fourth or more	20-34	In union	no education	yes	yes	male	employed	Health facility	4 or more	0	no education	Not autonomous	No	big problem	Angola	Upper-middle-income countries	Central Africa	middle-income countries	2015-2019
129	01290004 02	1	AO7	all woman sample	129	cuanza norte-rural	cuanza norte-rural	cuanza norte	-8.546457999999999	15.311492	.184965	not-zero	female	rural	four or more	poorer	No	skilled attendant	fourth or more	20-34	In union	primary	yes	yes	male	employed	Health facility	4 or more	2 or more	no education	Not autonomous	No	big problem	Angola	Upper-middle-income countries	Central Africa	middle-income countries	2015-2019
129	01290012 02	1	AO7	all woman sample	129	cuanza norte-rural	cuanza norte-rural	cuanza norte	-8.546457999999999	15.311492	.184965	not-zero	female	rural	four or more	poorer	No	unskilled	fourth or more	20-34	In union	primary	yes	yes	male	employed	Home	4 or more	2 or more	no education	Not autonomous	No	not a big problem	Angola	Upper-middle-income countries	Central Africa	middle-income countries	2015-2019
130	01300014 02	1	AO7	all woman sample	130	bié-rural	bié-rural	bié	-11.368861	16.136431	.39400199	not-zero	female	rural	four or more	poorer	Yes	skilled attendant	fourth or more	20-34	In union	no education	yes	yes	male	employed	Health facility	4 or more	2 or more	no education	Autonomous	No	not a big problem	Angola	Upper-middle-income countries	Central Africa	middle-income countries	2015-2019
130	01300018 01	1	AO7	all woman sample	130	bié-rural	bié-rural	bié	-11.368861	16.136431	.39400199	not-zero	female	rural	two	poorer	Yes	unskilled	second	20-34	In union	primary	yes	yes	female	unemplyed	Home	no visits	1	no education	Not autonomous	Yes	not a big problem	Angola	Upper-middle-income countries	Central Africa	middle-income countries	2015-2019
130	01300008 02	1	AO7	all woman sample	130	bié-rural	bié-rural	bié	-11.368861	16.136431	.39400199	zero	male	rural	four or more	poorer	No	unskilled	fourth or more	20-34	In union	no education	yes	yes	male	employed	Home	no visits	0	no education	Not autonomous	No	not a big problem	Angola	Upper-middle-income countries	Central Africa	middle-income countries	2015-2019
130	01300006 02	1	AO7	all woman sample	130	bié-rural	bié-rural	bié	-11.368861	16.136431	.39400199	not-zero	male	rural	two	poorest	Yes	skilled attendant	second	15-19	In union	primary	yes	yes	male	employed	Health facility	4 or more	2 or more	no education	Not autonomous	Yes	big problem	Angola	Upper-middle-income countries	Central Africa	middle-income countries	2015-2019
130	01300013 02	1	AO7	all woman sample	130	bié-rural	bié-rural	bié	-11.368861	16.136431	.39400199	not-zero	female	rural	four or more	poorest	No	unskilled	fourth or more	35-49	In union	no education	yes	yes	male	employed	Home	4 or more	2 or more	no education	Not autonomous	No	big problem	Angola	Upper-middle-income countries	Central Africa	middle-income countries	2015-2019
130	01300004 03	1	AO7	all woman sample	130	bié-rural	bié-rural	bié	-11.368861	16.136431	.39400199	not-zero	male	rural	three	poorer	No	unskilled	third	20-34	In union	primary	yes	yes	female	employed	Home	1-3 visits	0	no education	Not autonomous	No	big problem	Angola	Upper-middle-income countries	Central Africa	middle-income countries	2015-2019
131	01310003 01	1	AO7	all woman sample	131	moxico-rural	moxico-rural	moxico	-12.225834	20.374857	.36564901	zero	female	rural	four or more	poorest	No	unskilled	fourth or more	20-34	Not in union	no education		yes	female	unemplyed	Home	1-3 visits	0	no education	Not autonomous	No	big problem	Angola	Upper-middle-income countries	Central Africa	middle-income countries	2015-2019
132	01320020 02	1	AO7	all woman sample	132	cabinda-urban	cabinda-urban	cabinda	-5.563622	12.210229	.25479501	not-zero	male	urban	one	middle	Yes	skilled attendant	first	35-49	In union	secondary or higher	yes	yes	male	employed	Health facility	4 or more	2 or more	no education	Not autonomous	No	not a big problem	Angola	Upper-middle-income countries	Central Africa	middle-income countries	2015-2019
132	01320022 01	1	AO7	all woman sample	132	cabinda-urban	cabinda-urban	cabinda	-5.563622	12.210229	.25479501	not-zero	female	urban	four or more	middle	Yes	skilled attendant	fourth or more	20-34	In union	secondary or higher	yes	yes	female	unemplyed	Health facility	4 or more	2 or more	no education	Not autonomous	No	not a big problem	Angola	Upper-middle-income countries	Central Africa	middle-income countries	2015-2019
132	01320010 02	1	AO7	all woman sample	132	cabinda-urban	cabinda-urban	cabinda	-5.563622	12.210229	.25479501	not-zero	male	urban	three	middle	No	skilled attendant	third	20-34	In union	secondary or higher	no	yes	male	unemplyed	Health facility	1-3 visits	0	no education	Not autonomous	No	not a big problem	Angola	Upper-middle-income countries	Central Africa	middle-income countries	2015-2019
132	01320014 01	2	AO7	all woman sample	132	cabinda-urban	cabinda-urban	cabinda	-5.563622	12.210229	.25479501	not-zero	female	urban	four or more	middle	Yes	skilled attendant	third	20-34	Not in union	primary		yes	female	unemplyed	Home	no visits	0	no education	Not autonomous	No	big problem	Angola	Upper-middle-income countries	Central Africa	middle-income countries	2015-2019
132	01320021 02	1	AO7	all woman sample	132	cabinda-urban	cabinda-urban	cabinda	-5.563622	12.210229	.25479501	not-zero	male	urban	four or more	richest	Yes	skilled attendant	fourth or more	20-34	In union	secondary or higher	no	no	male	employed	Health facility	4 or more	2 or more	no education	Not autonomous	No	not a big problem	Angola	Upper-middle-income countries	Central Africa	middle-income countries	2015-2019
133	01330026 01	1	AO7	all woman sample	133	lunda sul-urban	lunda sul-urban	lunda sul	-9.669556999999999	20.367843	.171223	not-zero	male	urban	one	poorer	Yes	unskilled	first	20-34	In union	primary	yes	no	female	unemplyed	Home	4 or more	2 or more	no education	Not autonomous	No	not a big problem	Angola	Upper-middle-income countries	Central Africa	middle-income countries	2015-2019
133	01330010 01	1	AO7	all woman sample	133	lunda sul-urban	lunda sul-urban	lunda sul	-9.669556999999999	20.367843	.171223	not-zero	female	urban	two	middle	Yes	unskilled	second	15-19	In union	no education	no	no	female	unemplyed	Home	4 or more	1	no education	Not autonomous	No	big problem	Angola	Upper-middle-income countries	Central Africa	middle-income countries	2015-2019
133	01330009 02	1	AO7	all woman sample	133	lunda sul-urban	lunda sul-urban	lunda sul	-9.669556999999999	20.367843	.171223	zero	male	urban	one	poorer	No	unskilled	first	15-19	In union	no education	yes	no	male	employed	Home	4 or more	2 or more	no education	Not autonomous	No	big problem	Angola	Upper-middle-income countries	Central Africa	middle-income countries	2015-2019
133	01330015 02	1	AO7	all woman sample	133	lunda sul-urban	lunda sul-urban	lunda sul	-9.669556999999999	20.367843	.171223	zero	male	urban	one	poorer	Yes	unskilled	first	15-19	In union	no education	yes	no	male	employed	Home	4 or more	1	no education	Autonomous	Yes	not a big problem	Angola	Upper-middle-income countries	Central Africa	middle-income countries	2015-2019
134	01340004 02	1	AO7	all woman sample	134	luanda-urban	luanda-urban	luanda	-8.80611	13.277665	3.4509439	not-zero	female	urban	four or more	richer	Yes	skilled attendant	fourth or more	35-49	In union	primary	yes	yes	male	employed	Health facility	1-3 visits	1	no education	Not autonomous	No	big problem	Angola	Upper-middle-income countries	Central Africa	middle-income countries	2015-2019
134	01340012 07	1	AO7	all woman sample	134	luanda-urban	luanda-urban	luanda	-8.80611	13.277665	3.4509439	not-zero	male	urban	one	richest	Yes	skilled attendant	first	20-34	In union	secondary or higher	yes	no	male	unemplyed	Health facility	no visits	2 or more	no education	Not autonomous	No	not a big problem	Angola	Upper-middle-income countries	Central Africa	middle-income countries	2015-2019
135	01350013 02	2	AO7	all woman sample	135	bengo-urban	bengo-urban	bengo	-8.589805	13.640789	.249742	not-zero	male	urban	two	middle	Yes	skilled attendant	first	20-34	In union	secondary or higher	yes	yes	male	employed	Health facility	no visits	0	no education	Autonomous	No	not a big problem	Angola	Upper-middle-income countries	Central Africa	middle-income countries	2015-2019
135	01350022 02	1	AO7	all woman sample	135	bengo-urban	bengo-urban	bengo	-8.589805	13.640789	.249742	not-zero	female	urban	three	richest	No	skilled attendant	fourth or more	35-49	In union	primary	yes	yes	male	employed	Health facility	4 or more	0	no education	Not autonomous	No	not a big problem	Angola	Upper-middle-income countries	Central Africa	middle-income countries	2015-2019
135	01350009 02	1	AO7	all woman sample	135	bengo-urban	bengo-urban	bengo	-8.589805	13.640789	.249742	not-zero	male	urban	three	richest	Yes	skilled attendant	third	20-34	In union	secondary or higher	yes	yes	male	employed	Health facility	4 or more	2 or more	no education	Autonomous	No	not a big problem	Angola	Upper-middle-income countries	Central Africa	middle-income countries	2015-2019
135	01350011 02	1	AO7	all woman sample	135	bengo-urban	bengo-urban	bengo	-8.589805	13.640789	.249742	not-zero	female	urban	two	middle	No	skilled attendant	second	20-34	In union	secondary or higher	yes	no	male	employed	Health facility	4 or more	2 or more	no education	Not autonomous	No	not a big problem	Angola	Upper-middle-income countries	Central Africa	middle-income countries	2015-2019
135	01350026 02	1	AO7	all woman sample	135	bengo-urban	bengo-urban	bengo	-8.589805	13.640789	.249742	not-zero	male	urban	two	richest	Yes	skilled attendant	second	20-34	In union	secondary or higher	yes	yes	male	unemplyed	Health facility	4 or more	2 or more	no education	Not autonomous	Yes	not a big problem	Angola	Upper-middle-income countries	Central Africa	middle-income countries	2015-2019
135	01350003 02	1	AO7	all woman sample	135	bengo-urban	bengo-urban	bengo	-8.589805	13.640789	.249742	not-zero	female	urban	one	middle	Yes	unskilled	second	20-34	In union	primary	yes	no	male	employed	Home	4 or more	1	no education	Autonomous	No	not a big problem	Angola	Upper-middle-income countries	Central Africa	middle-income countries	2015-2019
135	01350005 02	1	AO7	all woman sample	135	bengo-urban	bengo-urban	bengo	-8.589805	13.640789	.249742	not-zero	male	urban	two	richer	Yes	skilled attendant	second	20-34	In union	secondary or higher	yes	no	male	employed	Health facility	4 or more	2 or more	no education	Not autonomous	No	not a big problem	Angola	Upper-middle-income countries	Central Africa	middle-income countries	2015-2019
136	01360016 02	1	AO7	all woman sample	136	cuanza sul-urban	cuanza sul-urban	cuanza sul	-10.956056	14.587493	1.570648	not-zero	female	urban	four or more	poorest	Yes	unskilled	fourth or more	20-34	In union	no education	no	yes	male	employed	Home	no visits	0	no education	Not autonomous	No	not a big problem	Angola	Upper-middle-income countries	Central Africa	middle-income countries	2015-2019
136	01360026 01	1	AO7	all woman sample	136	cuanza sul-urban	cuanza sul-urban	cuanza sul	-10.956056	14.587493	1.570648	zero	female	urban	four or more	poorest	Yes	unskilled	fourth or more	35-49	In union	no education	no	yes	female	unemplyed	Home	no visits	0	no education	Not autonomous	No	big problem	Angola	Upper-middle-income countries	Central Africa	middle-income countries	2015-2019
136	01360019 02	1	AO7	all woman sample	136	cuanza sul-urban	cuanza sul-urban	cuanza sul	-10.956056	14.587493	1.570648	zero	female	urban	four or more	poorer	No	unskilled	fourth or more	20-34	In union	primary	yes	yes	male	employed	Home	no visits	2 or more	no education	Not autonomous	No	not a big problem	Angola	Upper-middle-income countries	Central Africa	middle-income countries	2015-2019
136	01360022 02	1	AO7	all woman sample	136	cuanza sul-urban	cuanza sul-urban	cuanza sul	-10.956056	14.587493	1.570648	zero	male	urban	four or more	poorer	No	unskilled	fourth or more	20-34	In union	no education	yes	yes	male	employed	Home	no visits	0	no education	Not autonomous	No	big problem	Angola	Upper-middle-income countries	Central Africa	middle-income countries	2015-2019
136	01360023 02	1	AO7	all woman sample	136	cuanza sul-urban	cuanza sul-urban	cuanza sul	-10.956056	14.587493	1.570648	zero	male	urban	four or more	poorer	Yes	unskilled	fourth or more	35-49	In union	no education	yes	yes	male	employed	Home	no visits	0	no education	Not autonomous	No	big problem	Angola	Upper-middle-income countries	Central Africa	middle-income countries	2015-2019
137	01370014 03	1	AO7	all woman sample	137	namibe-rural	namibe-rural	namibe	-16.31879526	12.6137992	.19922	zero	male	rural	three	poorest	No	unskilled	third	20-34	Not in union	no education		no	male	unemplyed	Home	no visits	0	no education	Not autonomous	No	not a big problem	Angola	Upper-middle-income countries	Central Africa	middle-income countries	2015-2019
137	01370008 02	1	AO7	all woman sample	137	namibe-rural	namibe-rural	namibe	-16.31879526	12.6137992	.19922	zero	female	rural	four or more	poorest	No	unskilled	fourth or more	35-49	In union	no education	no	yes	male	employed	Home	no visits	0	no education	Not autonomous	No	big problem	Angola	Upper-middle-income countries	Central Africa	middle-income countries	2015-2019
137	01370011 01	1	AO7	all woman sample	137	namibe-rural	namibe-rural	namibe	-16.31879526	12.6137992	.19922	zero	male	rural	two	poorest	No	unskilled	second	20-34	Not in union	no education		no	female	unemplyed	Home	no visits	0	no education	Not autonomous	No	big problem	Angola	Upper-middle-income countries	Central Africa	middle-income countries	2015-2019
137	01370021 02	1	AO7	all woman sample	137	namibe-rural	namibe-rural	namibe	-16.31879526	12.6137992	.19922	zero	male	rural	four or more	poorest	No	unskilled	fourth or more	20-34	In union	no education	no	yes	male	employed	Home	no visits	0	no education	Not autonomous	No	big problem	Angola	Upper-middle-income countries	Central Africa	middle-income countries	2015-2019
137	01370023 02	1	AO7	all woman sample	137	namibe-rural	namibe-rural	namibe	-16.31879526	12.6137992	.19922	zero	female	rural	three	poorest	No	unskilled	third	20-34	Not in union	no education		yes	female	unemplyed	Home	no visits	0	no education	Not autonomous	No	not a big problem	Angola	Upper-middle-income countries	Central Africa	middle-income countries	2015-2019
138	01380006 02	1	AO7	all woman sample	138	luanda-urban	luanda-urban	luanda	-8.88011	13.385518	1.733166	not-zero	female	urban	four or more	richest	Yes	skilled attendant	fourth or more	35-49	In union	secondary or higher	yes	yes	male	unemplyed	Health facility	4 or more	2 or more	no education	Autonomous	No	not a big problem	Angola	Upper-middle-income countries	Central Africa	middle-income countries	2015-2019
138	01380017 01	1	AO7	all woman sample	138	luanda-urban	luanda-urban	luanda	-8.88011	13.385518	1.733166	not-zero	female	urban	three	richest	Yes	skilled attendant	third	20-34	In union	secondary or higher	yes	no	female	employed	Health facility	4 or more	2 or more	no education	Not autonomous	No	big problem	Angola	Upper-middle-income countries	Central Africa	middle-income countries	2015-2019
138	01380004 02	1	AO7	all woman sample	138	luanda-urban	luanda-urban	luanda	-8.88011	13.385518	1.733166	not-zero	female	urban	three	richer	Yes	skilled attendant	third	20-34	In union	no education	yes	yes	male	employed	Health facility	4 or more	2 or more	no education	Not autonomous	Yes	not a big problem	Angola	Upper-middle-income countries	Central Africa	middle-income countries	2015-2019
138	01380015 02	1	AO7	all woman sample	138	luanda-urban	luanda-urban	luanda	-8.88011	13.385518	1.733166	not-zero	female	urban	four or more	richer	Yes	unskilled	fourth or more	35-49	In union	no education	yes	yes	male	employed	Home	4 or more	2 or more	no education	Not autonomous	Yes	not a big problem	Angola	Upper-middle-income countries	Central Africa	middle-income countries	2015-2019
139	01390003 02	1	AO7	all woman sample	139	namibe-rural	namibe-rural	namibe	-15.599007	13.417271	.109286	zero	female	rural	three	poorer	No	unskilled	third	20-34	In union	no education	no	no	male	unemplyed	Home	no visits	0	no education	Not autonomous	No	not a big problem	Angola	Upper-middle-income countries	Central Africa	middle-income countries	2015-2019
140	01400025 02	1	AO7	all woman sample	140	bié-rural	bié-rural	bié	-12.222153	16.644706	.76247197	zero	female	rural	two	poorer	Yes	unskilled	second	20-34	In union	primary	yes	yes	male	employed	Home	1-3 visits	0	no education	Not autonomous	No	big problem	Angola	Upper-middle-income countries	Central Africa	middle-income countries	2015-2019
140	01400009 01	1	AO7	all woman sample	140	bié-rural	bié-rural	bié	-12.222153	16.644706	.76247197	zero	male	rural	two	poorest	No	unskilled	second	20-34	In union	no education	no	yes	female	employed	Home	1-3 visits	2 or more	no education	Not autonomous	No	big problem	Angola	Upper-middle-income countries	Central Africa	middle-income countries	2015-2019
140	01400008 02	1	AO7	all woman sample	140	bié-rural	bié-rural	bié	-12.222153	16.644706	.76247197	zero	female	rural	four or more	poorer	No	unskilled	fourth or more	35-49	In union	primary	yes	no	male	unemplyed	Home	1-3 visits	0	no education	Not autonomous	No	not a big problem	Angola	Upper-middle-income countries	Central Africa	middle-income countries	2015-2019
140	01400012 02	1	AO7	all woman sample	140	bié-rural	bié-rural	bié	-12.222153	16.644706	.76247197	not-zero	female	rural	three	poorer	Yes	unskilled	third	20-34	In union	primary	yes	yes	male	employed	Home	1-3 visits	1	no education	Not autonomous	No	big problem	Angola	Upper-middle-income countries	Central Africa	middle-income countries	2015-2019
141	01410001 02	1	AO7	all woman sample	141	uíge-urban	uíge-urban	uíge	-6.069252	15.127256	1.3788199	not-zero	female	urban	one	middle	Yes	unskilled	first	20-34	In union	secondary or higher	no	yes	male	employed	Health facility	4 or more	0	no education	Not autonomous	Yes	not a big problem	Angola	Upper-middle-income countries	Central Africa	middle-income countries	2015-2019
141	01410013 05	2	AO7	all woman sample	141	uíge-urban	uíge-urban	uíge	-6.069252	15.127256	1.3788199	zero	male	urban	four or more	poorer	Yes	skilled attendant	fourth or more	20-34	In union	no education	yes	no	female	unemplyed	Health facility	no visits	0	no education	Not autonomous	No	not a big problem	Angola	Upper-middle-income countries	Central Africa	middle-income countries	2015-2019
141	01410004 02	1	AO7	all woman sample	141	uíge-urban	uíge-urban	uíge	-6.069252	15.127256	1.3788199	not-zero	female	urban	one	middle	No	unskilled	first	20-34	In union	no education	no	no	female	unemplyed	Health facility	no visits	0	no education	Not autonomous	No	not a big problem	Angola	Upper-middle-income countries	Central Africa	middle-income countries	2015-2019
141	01410012 02	1	AO7	all woman sample	141	uíge-urban	uíge-urban	uíge	-6.069252	15.127256	1.3788199	not-zero	female	urban	four or more	middle	No	skilled attendant	fourth or more	35-49	In union	primary	no	yes	male	employed	Health facility	no visits	0	no education	Not autonomous	No	big problem	Angola	Upper-middle-income countries	Central Africa	middle-income countries	2015-2019
141	01410019 02	1	AO7	all woman sample	141	uíge-urban	uíge-urban	uíge	-6.069252	15.127256	1.3788199	not-zero	male	urban	three	poorer	Yes	skilled attendant	third	20-34	In union	primary	yes	yes	male	employed	Health facility	4 or more	2 or more	no education	Not autonomous	No	big problem	Angola	Upper-middle-income countries	Central Africa	middle-income countries	2015-2019
142	01420012 03	1	AO7	all woman sample	142	huambo-urban	huambo-urban	huambo	-12.748934	15.683734	1.290827	zero	female	urban	two	poorer	No	unskilled	second	15-19	Not in union	primary		yes	female	unemplyed	Home	no visits	0	no education	Not autonomous	No	not a big problem	Angola	Upper-middle-income countries	Central Africa	middle-income countries	2015-2019
142	01420007 01	1	AO7	all woman sample	142	huambo-urban	huambo-urban	huambo	-12.748934	15.683734	1.290827	zero	male	urban	two	middle	Yes	unskilled	second	20-34	In union	no education	yes	yes	female	unemplyed	Home	1-3 visits	1	no education	Autonomous	Yes	big problem	Angola	Upper-middle-income countries	Central Africa	middle-income countries	2015-2019
142	01420021 01	1	AO7	all woman sample	142	huambo-urban	huambo-urban	huambo	-12.748934	15.683734	1.290827	not-zero	female	urban	four or more	poorer	No	skilled attendant	fourth or more	20-34	Not in union	no education		yes	female	unemplyed	Health facility	no visits	0	no education	Not autonomous	No	big problem	Angola	Upper-middle-income countries	Central Africa	middle-income countries	2015-2019
142	01420018 01	1	AO7	all woman sample	142	huambo-urban	huambo-urban	huambo	-12.748934	15.683734	1.290827	not-zero	male	urban	two	middle	Yes	skilled attendant	second	20-34	Not in union	secondary or higher		yes	female	unemplyed	Health facility	4 or more	1	no education	Not autonomous	No	big problem	Angola	Upper-middle-income countries	Central Africa	middle-income countries	2015-2019
142	01420014 02	1	AO7	all woman sample	142	huambo-urban	huambo-urban	huambo	-12.748934	15.683734	1.290827	not-zero	male	urban	two	middle	Yes	skilled attendant	second	20-34	In union	secondary or higher	yes	yes	male	employed	Health facility	4 or more	0	no education	Not autonomous	Yes	not a big problem	Angola	Upper-middle-income countries	Central Africa	middle-income countries	2015-2019
142	01420024 02	1	AO7	all woman sample	142	huambo-urban	huambo-urban	huambo	-12.748934	15.683734	1.290827	not-zero	male	urban	two	middle	Yes	skilled attendant	second	20-34	In union	secondary or higher	yes	yes	male	employed	Health facility	4 or more	2 or more	no education	Not autonomous	No	not a big problem	Angola	Upper-middle-income countries	Central Africa	middle-income countries	2015-2019
142	01420001 01	1	AO7	all woman sample	142	huambo-urban	huambo-urban	huambo	-12.748934	15.683734	1.290827	not-zero	female	urban	three	poorer	Yes	unskilled	third	20-34	Not in union	primary		yes	female	unemplyed	Home	no visits	0	no education	Not autonomous	Yes	big problem	Angola	Upper-middle-income countries	Central Africa	middle-income countries	2015-2019
143	01430011 02	1	AO7	all woman sample	143	luanda-urban	luanda-urban	luanda	-8.886009	13.294562	3.9081199	not-zero	male	urban	four or more	richer	No	skilled attendant	fourth or more	20-34	In union	secondary or higher	yes	yes	male	unemplyed	Health facility	4 or more	2 or more	no education	Not autonomous	No	not a big problem	Angola	Upper-middle-income countries	Central Africa	middle-income countries	2015-2019
143	01430009 02	1	AO7	all woman sample	143	luanda-urban	luanda-urban	luanda	-8.886009	13.294562	3.9081199	not-zero	male	urban	one	middle	Yes	skilled attendant	first	20-34	In union	secondary or higher	yes	no	male	employed	Health facility	1-3 visits	1	no education	Not autonomous	No	big problem	Angola	Upper-middle-income countries	Central Africa	middle-income countries	2015-2019
144	01440018 02	1	AO7	all woman sample	144	huambo-urban	huambo-urban	huambo	-12.757555	15.735795	1.954419	not-zero	male	urban	two	middle	Yes	skilled attendant	second	20-34	In union	secondary or higher	yes	no	male	employed	Health facility	1-3 visits	2 or more	no education	Not autonomous	Yes	not a big problem	Angola	Upper-middle-income countries	Central Africa	middle-income countries	2015-2019
144	01440004 02	1	AO7	all woman sample	144	huambo-urban	huambo-urban	huambo	-12.757555	15.735795	1.954419	not-zero	female	urban	two	poorer	Yes	unskilled	second	20-34	Not in union	primary		yes	female	unemplyed	Home	no visits	0	no education	Not autonomous	Yes	big problem	Angola	Upper-middle-income countries	Central Africa	middle-income countries	2015-2019
144	01440013 02	1	AO7	all woman sample	144	huambo-urban	huambo-urban	huambo	-12.757555	15.735795	1.954419	not-zero	female	urban	four or more	poorer	Yes	skilled attendant	fourth or more	20-34	In union	no education	no	yes	male	unemplyed	Health facility	1-3 visits	2 or more	no education	Not autonomous	Yes	not a big problem	Angola	Upper-middle-income countries	Central Africa	middle-income countries	2015-2019
144	01440024 01	1	AO7	all woman sample	144	huambo-urban	huambo-urban	huambo	-12.757555	15.735795	1.954419	not-zero	female	urban	three	poorer	Yes	unskilled	fourth or more	20-34	In union	no education	no	yes	female	employed	Home	4 or more	0	no education	Autonomous	Yes	not a big problem	Angola	Upper-middle-income countries	Central Africa	middle-income countries	2015-2019
144	01440016 03	1	AO7	all woman sample	144	huambo-urban	huambo-urban	huambo	-12.757555	15.735795	1.954419	not-zero	male	urban	three	middle	No	unskilled	third	20-34	Not in union	no education		yes	female	unemplyed	Home	no visits	0	no education	Not autonomous	No	big problem	Angola	Upper-middle-income countries	Central Africa	middle-income countries	2015-2019
145	01450012 02	1	AO7	all woman sample	145	huambo-urban	huambo-urban	huambo	-12.745172	15.768382	1.2819951	not-zero	male	urban	three	middle	Yes	skilled attendant	third	20-34	In union	primary	no	no	male	unemplyed	Health facility	1-3 visits	2 or more	no education	Not autonomous	Yes	not a big problem	Angola	Upper-middle-income countries	Central Africa	middle-income countries	2015-2019
145	01450018 02	1	AO7	all woman sample	145	huambo-urban	huambo-urban	huambo	-12.745172	15.768382	1.2819951	not-zero	female	urban	four or more	middle	Yes	skilled attendant	fourth or more	20-34	In union	no education	yes	no	male	employed	Health facility	4 or more	2 or more	no education	Not autonomous	Yes	big problem	Angola	Upper-middle-income countries	Central Africa	middle-income countries	2015-2019
145	01450014 01	1	AO7	all woman sample	145	huambo-urban	huambo-urban	huambo	-12.745172	15.768382	1.2819951	not-zero	male	urban	two	middle	No	unskilled	second	20-34	Not in union	primary		yes	female	unemplyed	Home	no visits	2 or more	no education	Not autonomous	Yes	not a big problem	Angola	Upper-middle-income countries	Central Africa	middle-income countries	2015-2019
145	01450024 02	1	AO7	all woman sample	145	huambo-urban	huambo-urban	huambo	-12.745172	15.768382	1.2819951	not-zero	male	urban	four or more	middle	Yes	skilled attendant	fourth or more	20-34	In union	primary	yes	no	male	unemplyed	Health facility	1-3 visits	2 or more	no education	Not autonomous	Yes	not a big problem	Angola	Upper-middle-income countries	Central Africa	middle-income countries	2015-2019
145	01450022 01	1	AO7	all woman sample	145	huambo-urban	huambo-urban	huambo	-12.745172	15.768382	1.2819951	not-zero	female	urban	one	middle	No	unskilled	first	20-34	Not in union	primary		yes	female	unemplyed	Home	4 or more	2 or more	no education	Not autonomous	Yes	big problem	Angola	Upper-middle-income countries	Central Africa	middle-income countries	2015-2019
145	01450007 02	1	AO7	all woman sample	145	huambo-urban	huambo-urban	huambo	-12.745172	15.768382	1.2819951	not-zero	male	urban	four or more	middle	No	unskilled	fourth or more	35-49	In union	primary	yes	yes	male	employed	Home	4 or more	2 or more	no education	Not autonomous	No	big problem	Angola	Upper-middle-income countries	Central Africa	middle-income countries	2015-2019
145	01450025 04	1	AO7	all woman sample	145	huambo-urban	huambo-urban	huambo	-12.745172	15.768382	1.2819951	not-zero	male	urban	one	middle	No	skilled attendant	first	15-19	Not in union	secondary or higher		no	male	unemplyed	Health facility	4 or more	2 or more	no education	Not autonomous	Yes	not a big problem	Angola	Upper-middle-income countries	Central Africa	middle-income countries	2015-2019
146	01460024 02	1	AO7	all woman sample	146	lunda sul-rural	lunda sul-rural	lunda sul	-9.484826	20.376952	.370096	zero	female	rural	three	poorer	Yes	unskilled	third	20-34	In union	primary	yes	yes	male	unemplyed	Home	1-3 visits	1	no education	Not autonomous	No	not a big problem	Angola	Upper-middle-income countries	Central Africa	middle-income countries	2015-2019
146	01460026 03	1	AO7	all woman sample	146	lunda sul-rural	lunda sul-rural	lunda sul	-9.484826	20.376952	.370096	zero	female	rural	two	poorest	No	unskilled	second	15-19	In union	no education	no	no	male	unemplyed	Home	1-3 visits	2 or more	no education	Autonomous	No	not a big problem	Angola	Upper-middle-income countries	Central Africa	middle-income countries	2015-2019
146	01460001 01	1	AO7	all woman sample	146	lunda sul-rural	lunda sul-rural	lunda sul	-9.484826	20.376952	.370096	zero	female	rural	four or more	poorer	Yes	unskilled	fourth or more	35-49	In union	no education	no	no	female	unemplyed	Home	1-3 visits	0	no education	Not autonomous	No	big problem	Angola	Upper-middle-income countries	Central Africa	middle-income countries	2015-2019
146	01460004 01	1	AO7	all woman sample	146	lunda sul-rural	lunda sul-rural	lunda sul	-9.484826	20.376952	.370096	not-zero	male	rural	two	poorer	No	skilled attendant	second	15-19	Not in union	primary		no	female	unemplyed	Home	4 or more	1	no education	Not autonomous	No	not a big problem	Angola	Upper-middle-income countries	Central Africa	middle-income countries	2015-2019
146	01460026 02	1	AO7	all woman sample	146	lunda sul-rural	lunda sul-rural	lunda sul	-9.484826	20.376952	.370096	zero	male	rural	four or more	poorest	Yes	unskilled	fourth or more	35-49	In union	no education	yes	yes	male	employed	Home	1-3 visits	2 or more	no education	Not autonomous	No	big problem	Angola	Upper-middle-income countries	Central Africa	middle-income countries	2015-2019
147	01470023 01	1	AO7	all woman sample	147	cunene-urban	cunene-urban	cunene	-17.371023	15.890687	.49926099	zero	female	urban	one	middle	Yes	unskilled	first	15-19	In union	secondary or higher	yes	yes	female	unemplyed	Home	4 or more	2 or more	no education	Not autonomous	Yes	big problem	Angola	Upper-middle-income countries	Central Africa	middle-income countries	2015-2019
147	01470020 02	1	AO7	all woman sample	147	cunene-urban	cunene-urban	cunene	-17.371023	15.890687	.49926099	not-zero	male	urban	two	richer	Yes	unskilled	second	20-34	In union	secondary or higher	yes	yes	male	employed	Home	4 or more	2 or more	no education	Not autonomous	No	big problem	Angola	Upper-middle-income countries	Central Africa	middle-income countries	2015-2019
147	01470008 02	1	AO7	all woman sample	147	cunene-urban	cunene-urban	cunene	-17.371023	15.890687	.49926099	zero	female	urban	two	middle	No	unskilled	second	20-34	In union	primary	yes	yes	male	employed	Home	no visits	0	no education	Autonomous	No	big problem	Angola	Upper-middle-income countries	Central Africa	middle-income countries	2015-2019
147	01470007 02	1	AO7	all woman sample	147	cunene-urban	cunene-urban	cunene	-17.371023	15.890687	.49926099	not-zero	female	urban	two	middle	No	skilled attendant	second	20-34	In union	primary	yes	no	male	employed	Health facility	4 or more	1	no education	Not autonomous	No	big problem	Angola	Upper-middle-income countries	Central Africa	middle-income countries	2015-2019
147	01470006 05	1	AO7	all woman sample	147	cunene-urban	cunene-urban	cunene	-17.371023	15.890687	.49926099	zero	male	urban	one	middle	Yes	skilled attendant	first	15-19	Not in union	secondary or higher		no	male	unemplyed	Health facility	4 or more	1	no education	Not autonomous	No	big problem	Angola	Upper-middle-income countries	Central Africa	middle-income countries	2015-2019
147	01470013 02	1	AO7	all woman sample	147	cunene-urban	cunene-urban	cunene	-17.371023	15.890687	.49926099	not-zero	male	urban	three	middle	No	unskilled	third	20-34	In union	primary	yes	no	male	employed	Home	4 or more	2 or more	no education	Not autonomous	Yes	big problem	Angola	Upper-middle-income countries	Central Africa	middle-income countries	2015-2019
147	01470009 02	1	AO7	all woman sample	147	cunene-urban	cunene-urban	cunene	-17.371023	15.890687	.49926099	not-zero	male	urban	three	richest	Yes	skilled attendant	fourth or more	20-34	In union	secondary or higher	yes	no	male	employed	Health facility	4 or more	2 or more	no education	Not autonomous	No	big problem	Angola	Upper-middle-income countries	Central Africa	middle-income countries	2015-2019
147	01470012 01	2	AO7	all woman sample	147	cunene-urban	cunene-urban	cunene	-17.371023	15.890687	.49926099	not-zero	male	urban	two	poorer	No	unskilled	first	20-34	Not in union	secondary or higher		no	female	unemplyed	Home	no visits	0	no education	Not autonomous	No	big problem	Angola	Upper-middle-income countries	Central Africa	middle-income countries	2015-2019
147	01470018 02	1	AO7	all woman sample	147	cunene-urban	cunene-urban	cunene	-17.371023	15.890687	.49926099	not-zero	male	urban	four or more	middle	Yes	unskilled	fourth or more	20-34	In union	primary	yes	yes	male	employed	Home	4 or more	2 or more	no education	Not autonomous	No	big problem	Angola	Upper-middle-income countries	Central Africa	middle-income countries	2015-2019
147	01470003 02	1	AO7	all woman sample	147	cunene-urban	cunene-urban	cunene	-17.371023	15.890687	.49926099	zero	male	urban	two	poorer	No	unskilled	second	20-34	In union	no education	no	yes	male	employed	Home	1-3 visits	0	no education	Autonomous	No	big problem	Angola	Upper-middle-income countries	Central Africa	middle-income countries	2015-2019
147	01470010 01	1	AO7	all woman sample	147	cunene-urban	cunene-urban	cunene	-17.371023	15.890687	.49926099	not-zero	female	urban	four or more	middle	Yes	skilled attendant	fourth or more	20-34	Not in union	no education		yes	female	unemplyed	Health facility	4 or more	2 or more	no education	Not autonomous	No	big problem	Angola	Upper-middle-income countries	Central Africa	middle-income countries	2015-2019
148	01480021 01	2	AO7	all woman sample	148	namibe-urban	namibe-urban	namibe	-15.190237	12.185573	.231171	not-zero	male	urban	four or more	middle	Yes	skilled attendant	fourth or more	20-34	In union	primary	no	yes	female	unemplyed	Health facility	no visits	0	no education	Autonomous	No	not a big problem	Angola	Upper-middle-income countries	Central Africa	middle-income countries	2015-2019
148	01480008 02	1	AO7	all woman sample	148	namibe-urban	namibe-urban	namibe	-15.190237	12.185573	.231171	zero	male	urban	two	poorer	No	skilled attendant	second	20-34	Not in union	primary		yes	female	unemplyed	Health facility	4 or more	2 or more	no education	Not autonomous	Yes	not a big problem	Angola	Upper-middle-income countries	Central Africa	middle-income countries	2015-2019
148	01480009 02	1	AO7	all woman sample	148	namibe-urban	namibe-urban	namibe	-15.190237	12.185573	.231171	zero	female	urban	two	poorer	No	unskilled	second	20-34	In union	primary	yes	no	male	employed	Home	no visits	0	no education	Autonomous	No	big problem	Angola	Upper-middle-income countries	Central Africa	middle-income countries	2015-2019
148	01480006 02	2	AO7	all woman sample	148	namibe-urban	namibe-urban	namibe	-15.190237	12.185573	.231171	not-zero	male	urban	four or more	middle	Yes	skilled attendant	third	20-34	In union	primary	no	no	male	employed	Health facility	no visits	0	no education	Autonomous	No	not a big problem	Angola	Upper-middle-income countries	Central Africa	middle-income countries	2015-2019
148	01480023 02	1	AO7	all woman sample	148	namibe-urban	namibe-urban	namibe	-15.190237	12.185573	.231171	not-zero	male	urban	three	middle	Yes	skilled attendant	third	20-34	In union	primary	yes	no	male	employed	Health facility	4 or more	2 or more	no education	Not autonomous	Yes	not a big problem	Angola	Upper-middle-income countries	Central Africa	middle-income countries	2015-2019
148	01480019 01	1	AO7	all woman sample	148	namibe-urban	namibe-urban	namibe	-15.190237	12.185573	.231171	not-zero	male	urban	three	middle	Yes	skilled attendant	third	20-34	In union	primary	no	yes	female	unemplyed	Health facility	1-3 visits	1	no education	Autonomous	Yes	not a big problem	Angola	Upper-middle-income countries	Central Africa	middle-income countries	2015-2019
148	01480015 02	1	AO7	all woman sample	148	namibe-urban	namibe-urban	namibe	-15.190237	12.185573	.231171	not-zero	male	urban	four or more	middle	No	skilled attendant	fourth or more	20-34	In union	no education	no	yes	male	employed	Health facility	4 or more	0	no education	Autonomous	Yes	not a big problem	Angola	Upper-middle-income countries	Central Africa	middle-income countries	2015-2019
148	01480004 02	1	AO7	all woman sample	148	namibe-urban	namibe-urban	namibe	-15.190237	12.185573	.231171	zero	female	urban	four or more	middle	No	skilled attendant	fourth or more	20-34	In union	primary	yes	no	male	employed	Health facility	4 or more	0	no education	Not autonomous	Yes	not a big problem	Angola	Upper-middle-income countries	Central Africa	middle-income countries	2015-2019
149	01490025 01	1	AO7	all woman sample	149	cuanza sul-rural	cuanza sul-rural	cuanza sul	-11.668122	14.147692	.91663402	not-zero	male	rural	one	poorest	Yes	unskilled	first	20-34	Not in union	primary		yes	female	unemplyed	Home	4 or more	2 or more	no education	Not autonomous	No	big problem	Angola	Upper-middle-income countries	Central Africa	middle-income countries	2015-2019
149	01490020 02	1	AO7	all woman sample	149	cuanza sul-rural	cuanza sul-rural	cuanza sul	-11.668122	14.147692	.91663402	zero	female	rural	four or more	poorest	No	unskilled	fourth or more	20-34	In union	no education	no	yes	male	employed	Home	no visits	0	no education	Autonomous	No	big problem	Angola	Upper-middle-income countries	Central Africa	middle-income countries	2015-2019
149	01490006 01	1	AO7	all woman sample	149	cuanza sul-rural	cuanza sul-rural	cuanza sul	-11.668122	14.147692	.91663402	not-zero	male	rural	two	poorer	No	unskilled	second	20-34	Not in union	primary		yes	female	unemplyed	Home	1-3 visits	0	no education	Not autonomous	No	big problem	Angola	Upper-middle-income countries	Central Africa	middle-income countries	2015-2019
150	01500009 02	1	AO7	all woman sample	150	bié-rural	bié-rural	bié	-11.890309	16.984376	1.022597	not-zero	male	rural	four or more	poorest	No	unskilled	fourth or more	20-34	In union	no education	no	yes	male	employed	Home	1-3 visits	0	no education	Not autonomous	No	not a big problem	Angola	Upper-middle-income countries	Central Africa	middle-income countries	2015-2019
150	01500007 02	2	AO7	all woman sample	150	bié-rural	bié-rural	bié	-11.890309	16.984376	1.022597	zero	female	rural	four or more	poorest	No	unskilled	fourth or more	20-34	In union	no education	no	yes	male	employed	Home	no visits	0	no education	Not autonomous	No	not a big problem	Angola	Upper-middle-income countries	Central Africa	middle-income countries	2015-2019
150	01500016 02	1	AO7	all woman sample	150	bié-rural	bié-rural	bié	-11.890309	16.984376	1.022597	zero	male	rural	two	poorer	No	skilled attendant	second	15-19	In union	primary	yes	yes	male	employed	Home	no visits	0	no education	Not autonomous	No	not a big problem	Angola	Upper-middle-income countries	Central Africa	middle-income countries	2015-2019
150	01500001 02	1	AO7	all woman sample	150	bié-rural	bié-rural	bié	-11.890309	16.984376	1.022597	not-zero	male	rural	three	poorest	Yes	unskilled	third	20-34	In union	primary	yes	yes	male	employed	Home	no visits	0	no education	Not autonomous	No	big problem	Angola	Upper-middle-income countries	Central Africa	middle-income countries	2015-2019
150	01500015 02	1	AO7	all woman sample	150	bié-rural	bié-rural	bié	-11.890309	16.984376	1.022597	not-zero	male	rural	four or more	poorer	Yes	unskilled	fourth or more	20-34	In union	primary	yes	yes	male	employed	Home	4 or more	1	no education	Not autonomous	Yes	big problem	Angola	Upper-middle-income countries	Central Africa	middle-income countries	2015-2019
150	01500020 02	1	AO7	all woman sample	150	bié-rural	bié-rural	bié	-11.890309	16.984376	1.022597	zero	female	rural	four or more	poorest	No	unskilled	fourth or more	20-34	In union	no education	no	yes	male	employed	Home	4 or more	0	no education	Not autonomous	No	big problem	Angola	Upper-middle-income countries	Central Africa	middle-income countries	2015-2019
150	01500025 02	1	AO7	all woman sample	150	bié-rural	bié-rural	bié	-11.890309	16.984376	1.022597	zero	female	rural	two	poorest	Yes	skilled attendant	second	20-34	In union	primary	yes	yes	male	employed	Home	4 or more	0	no education	Not autonomous	Yes	big problem	Angola	Upper-middle-income countries	Central Africa	middle-income countries	2015-2019
150	01500018 02	1	AO7	all woman sample	150	bié-rural	bié-rural	bié	-11.890309	16.984376	1.022597	zero	male	rural	two	poorest	No	unskilled	second	20-34	In union	no education	yes	yes	male	employed	Home	1-3 visits	0	no education	Not autonomous	Yes	big problem	Angola	Upper-middle-income countries	Central Africa	middle-income countries	2015-2019
150	01500022 02	1	AO7	all woman sample	150	bié-rural	bié-rural	bié	-11.890309	16.984376	1.022597	zero	male	rural	four or more	poorer	Yes	unskilled	fourth or more	35-49	In union	no education	no	yes	male	employed	Home	no visits	1	no education	Not autonomous	No	big problem	Angola	Upper-middle-income countries	Central Africa	middle-income countries	2015-2019
151	01510015 04	1	AO7	all woman sample	151	zaire-urban	zaire-urban	zaire	-7.239461	12.880279	.291237	not-zero	female	urban	two	middle	Yes	skilled attendant	second	20-34	Not in union	secondary or higher		no	male	unemplyed	Health facility	4 or more	2 or more	no education	Not autonomous	No	big problem	Angola	Upper-middle-income countries	Central Africa	middle-income countries	2015-2019
151	01510011 11	1	AO7	all woman sample	151	zaire-urban	zaire-urban	zaire	-7.239461	12.880279	.291237	not-zero	male	urban	one	richer	Yes	skilled attendant	first	20-34	In union	secondary or higher	yes	no	male	unemplyed	Health facility	1-3 visits	1	no education	Not autonomous	No	big problem	Angola	Upper-middle-income countries	Central Africa	middle-income countries	2015-2019
151	01510003 01	1	AO7	all woman sample	151	zaire-urban	zaire-urban	zaire	-7.239461	12.880279	.291237	not-zero	female	urban	three	middle	Yes	skilled attendant	third	35-49	In union	primary	yes	yes	female	unemplyed	Health facility	no visits	0	no education	Autonomous	No	not a big problem	Angola	Upper-middle-income countries	Central Africa	middle-income countries	2015-2019
151	01510014 03	1	AO7	all woman sample	151	zaire-urban	zaire-urban	zaire	-7.239461	12.880279	.291237	not-zero	female	urban	one	middle	Yes	skilled attendant	first	15-19	Not in union	secondary or higher		yes	male	unemplyed	Health facility	4 or more	2 or more	no education	Not autonomous	No	big problem	Angola	Upper-middle-income countries	Central Africa	middle-income countries	2015-2019
151	01510004 02	1	AO7	all woman sample	151	zaire-urban	zaire-urban	zaire	-7.239461	12.880279	.291237	not-zero	female	urban	four or more	middle	Yes	skilled attendant	fourth or more	35-49	In union	primary	yes	no	male	employed	Health facility	4 or more	0	no education	Autonomous	No	not a big problem	Angola	Upper-middle-income countries	Central Africa	middle-income countries	2015-2019
152	01520001 02	1	AO7	all woman sample	152	zaire-urban	zaire-urban	zaire	-6.126775	12.340731	.525262	not-zero	female	urban	four or more	richer	Yes	skilled attendant	fourth or more	20-34	In union	primary	yes	yes	male	employed	Health facility	4 or more	2 or more	no education	Not autonomous	Yes	not a big problem	Angola	Upper-middle-income countries	Central Africa	middle-income countries	2015-2019
152	01520003 02	1	AO7	all woman sample	152	zaire-urban	zaire-urban	zaire	-6.126775	12.340731	.525262	not-zero	male	urban	four or more	middle	Yes	skilled attendant	fourth or more	35-49	In union	no education	no	yes	male	unemplyed	Health facility	1-3 visits	1	no education	Autonomous	No	not a big problem	Angola	Upper-middle-income countries	Central Africa	middle-income countries	2015-2019
152	01520020 04	1	AO7	all woman sample	152	zaire-urban	zaire-urban	zaire	-6.126775	12.340731	.525262	not-zero	female	urban	one	richer	Yes	skilled attendant	first	15-19	Not in union	secondary or higher		no	female	unemplyed	Health facility	4 or more	1	no education	Not autonomous	Yes	not a big problem	Angola	Upper-middle-income countries	Central Africa	middle-income countries	2015-2019
152	01520022 08	1	AO7	all woman sample	152	zaire-urban	zaire-urban	zaire	-6.126775	12.340731	.525262	not-zero	female	urban	two	richer	Yes	skilled attendant	second	20-34	In union	primary	yes	yes	male	unemplyed	Health facility	4 or more	1	no education	Not autonomous	No	not a big problem	Angola	Upper-middle-income countries	Central Africa	middle-income countries	2015-2019
152	01520009 02	1	AO7	all woman sample	152	zaire-urban	zaire-urban	zaire	-6.126775	12.340731	.525262	not-zero	female	urban	one	middle	Yes	skilled attendant	first	20-34	In union	secondary or higher	yes	yes	male	employed	Health facility	4 or more	2 or more	no education	Not autonomous	Yes	not a big problem	Angola	Upper-middle-income countries	Central Africa	middle-income countries	2015-2019
152	01520010 02	1	AO7	all woman sample	152	zaire-urban	zaire-urban	zaire	-6.126775	12.340731	.525262	not-zero	female	urban	two	middle	Yes	skilled attendant	second	20-34	In union	secondary or higher	yes	no	male	employed	Health facility	4 or more	1	no education	Not autonomous	No	not a big problem	Angola	Upper-middle-income countries	Central Africa	middle-income countries	2015-2019
152	01520005 02	1	AO7	all woman sample	152	zaire-urban	zaire-urban	zaire	-6.126775	12.340731	.525262	zero	female	urban	two	middle	Yes	unskilled	second	20-34	In union	primary	yes	no	male	employed	Home	1-3 visits	1	no education	Not autonomous	Yes	not a big problem	Angola	Upper-middle-income countries	Central Africa	middle-income countries	2015-2019
152	01520015 02	2	AO7	all woman sample	152	zaire-urban	zaire-urban	zaire	-6.126775	12.340731	.525262	not-zero	female	urban	three	middle	Yes	skilled attendant	second	20-34	In union	secondary or higher	yes	no	male	employed	Health facility	no visits	0	no education	Not autonomous	No	not a big problem	Angola	Upper-middle-income countries	Central Africa	middle-income countries	2015-2019
153	01530019 01	1	AO7	all woman sample	153	moxico-rural	moxico-rural	moxico	-11.750668	19.654028	.492524	zero	male	rural	four or more	poorest	Yes	unskilled	fourth or more	20-34	Not in union	no education		yes	female	unemplyed	Home	no visits	0	no education	Not autonomous	No	not a big problem	Angola	Upper-middle-income countries	Central Africa	middle-income countries	2015-2019
153	01530003 02	1	AO7	all woman sample	153	moxico-rural	moxico-rural	moxico	-11.750668	19.654028	.492524	not-zero	female	rural	four or more	poorer	Yes	unskilled	fourth or more	20-34	In union	no education	no	yes	male	employed	Home	4 or more	0	no education	Not autonomous	No	not a big problem	Angola	Upper-middle-income countries	Central Africa	middle-income countries	2015-2019
154	01540022 02	1	AO7	all woman sample	154	moxico-rural	moxico-rural	moxico	-11.653346	20.518765	.35158601	zero	female	rural	one	poorer	No	unskilled	first	15-19	In union	no education	no	yes	male	employed	Home	no visits	0	no education	Not autonomous	No	not a big problem	Angola	Upper-middle-income countries	Central Africa	middle-income countries	2015-2019
154	01540001 02	2	AO7	all woman sample	154	moxico-rural	moxico-rural	moxico	-11.653346	20.518765	.35158601	zero	female	rural	four or more	poorer	Yes	unskilled	fourth or more	35-49	In union	no education	no	yes	male	unemplyed	Home	no visits	0	no education	Not autonomous	No	not a big problem	Angola	Upper-middle-income countries	Central Africa	middle-income countries	2015-2019
154	01540008 02	1	AO7	all woman sample	154	moxico-rural	moxico-rural	moxico	-11.653346	20.518765	.35158601	zero	male	rural	one	poorer	No	unskilled	first	15-19	In union	no education	no	yes	male	employed	Home	no visits	0	no education	Not autonomous	No	not a big problem	Angola	Upper-middle-income countries	Central Africa	middle-income countries	2015-2019
154	01540026 02	1	AO7	all woman sample	154	moxico-rural	moxico-rural	moxico	-11.653346	20.518765	.35158601	zero	female	rural	one	poorer	Yes	unskilled	first	15-19	In union	no education	no	no	male	unemplyed	Home	no visits	2 or more	no education	Not autonomous	No	not a big problem	Angola	Upper-middle-income countries	Central Africa	middle-income countries	2015-2019
154	01540004 01	1	AO7	all woman sample	154	moxico-rural	moxico-rural	moxico	-11.653346	20.518765	.35158601	not-zero	female	rural	two	poorest	No	unskilled	second	15-19	Not in union	no education		yes	female	unemplyed	Home	no visits	2 or more	no education	Not autonomous	No	not a big problem	Angola	Upper-middle-income countries	Central Africa	middle-income countries	2015-2019
155	01550021 03	1	AO7	all woman sample	155	huíla-rural	huíla-rural	huíla	-15.178039	13.75617	2.320282	zero	male	rural	three	poorest	No	unskilled	third	20-34	In union	no education	no	yes	male	unemplyed	Home	no visits	0	no education	Not autonomous	No	big problem	Angola	Upper-middle-income countries	Central Africa	middle-income countries	2015-2019
155	01550012 09	1	AO7	all woman sample	155	huíla-rural	huíla-rural	huíla	-15.178039	13.75617	2.320282	not-zero	male	rural	one	poorest	No	unskilled	first	15-19	Not in union	no education		no	male	unemplyed	Home	4 or more	2 or more	no education	Not autonomous	No	not a big problem	Angola	Upper-middle-income countries	Central Africa	middle-income countries	2015-2019
155	01550002 01	1	AO7	all woman sample	155	huíla-rural	huíla-rural	huíla	-15.178039	13.75617	2.320282	not-zero	female	rural	two	poorest	Yes	skilled attendant	third	20-34	Not in union	primary		yes	female	unemplyed	Health facility	4 or more	2 or more	no education	Not autonomous	No	big problem	Angola	Upper-middle-income countries	Central Africa	middle-income countries	2015-2019
155	01550017 01	1	AO7	all woman sample	155	huíla-rural	huíla-rural	huíla	-15.178039	13.75617	2.320282	not-zero	male	rural	four or more	poorest	No	unskilled	fourth or more	35-49	In union	no education	no	no	female	unemplyed	Home	1-3 visits	2 or more	no education	Not autonomous	No	big problem	Angola	Upper-middle-income countries	Central Africa	middle-income countries	2015-2019
156	01560018 02	1	AO7	all woman sample	156	luanda-urban	luanda-urban	luanda	-8.878202999999999	13.228434	4.2710171	zero	male	urban	three	middle	No	unskilled	third	20-34	In union	primary	yes	yes	male	employed	Home	4 or more	2 or more	no education	Not autonomous	Yes	not a big problem	Angola	Upper-middle-income countries	Central Africa	middle-income countries	2015-2019
156	01560023 02	1	AO7	all woman sample	156	luanda-urban	luanda-urban	luanda	-8.878202999999999	13.228434	4.2710171	not-zero	male	urban	four or more	middle	No	unskilled	fourth or more	20-34	In union	no education	no	yes	male	employed	Home	1-3 visits	2 or more	no education	Not autonomous	No	big problem	Angola	Upper-middle-income countries	Central Africa	middle-income countries	2015-2019
157	01570016 02	1	AO7	all woman sample	157	namibe-rural	namibe-rural	namibe	-14.13470055	13.53974835	.25558901	not-zero	female	rural	three	poorest	Yes	unskilled	third	20-34	In union	no education	yes	yes	male	employed	Home	4 or more	1	no education	Autonomous	No	not a big problem	Angola	Upper-middle-income countries	Central Africa	middle-income countries	2015-2019
157	01570025 02	1	AO7	all woman sample	157	namibe-rural	namibe-rural	namibe	-14.13470055	13.53974835	.25558901	not-zero	male	rural	one	poorest	Yes	unskilled	first	20-34	In union	primary	yes	yes	male	employed	Home	4 or more	2 or more	no education	Not autonomous	No	not a big problem	Angola	Upper-middle-income countries	Central Africa	middle-income countries	2015-2019
158	01580011 02	1	AO7	all woman sample	158	bengo-rural	bengo-rural	bengo	-7.718385	14.122619	.373853	zero	female	rural	one	poorest	Yes	unskilled	first	20-34	In union	primary	yes	yes	male	employed	Home	no visits	0	no education	Autonomous	No	big problem	Angola	Upper-middle-income countries	Central Africa	middle-income countries	2015-2019
159	01590008 02	1	AO7	all woman sample	159	bié-rural	bié-rural	bié	-11.03028	17.05684	.80280799	zero	female	rural	four or more	poorer	No	unskilled	fourth or more	20-34	In union	no education	yes	no	male	employed	Home	no visits	0	no education	Not autonomous	No	big problem	Angola	Upper-middle-income countries	Central Africa	middle-income countries	2015-2019
159	01590013 02	1	AO7	all woman sample	159	bié-rural	bié-rural	bié	-11.03028	17.05684	.80280799	zero	male	rural	one	poorer	Yes	unskilled	first	15-19	In union	primary	yes	yes	male	employed	Home	4 or more	2 or more	no education	Not autonomous	No	big problem	Angola	Upper-middle-income countries	Central Africa	middle-income countries	2015-2019
159	01590025 01	1	AO7	all woman sample	159	bié-rural	bié-rural	bié	-11.03028	17.05684	.80280799	zero	male	rural	four or more	poorer	No	skilled attendant	fourth or more	20-34	Not in union	no education		yes	female	unemplyed	Health facility	4 or more	0	no education	Not autonomous	No	not a big problem	Angola	Upper-middle-income countries	Central Africa	middle-income countries	2015-2019
159	01590012 02	1	AO7	all woman sample	159	bié-rural	bié-rural	bié	-11.03028	17.05684	.80280799	zero	female	rural	one	poorer	No	unskilled	first	15-19	In union	no education	no	yes	male	employed	Home	no visits	0	no education	Not autonomous	No	not a big problem	Angola	Upper-middle-income countries	Central Africa	middle-income countries	2015-2019
160	01600012 02	1	AO7	all woman sample	160	zaire-urban	zaire-urban	zaire	-6.136623	12.379944	.34122401	not-zero	male	urban	three	richer	Yes	skilled attendant	third	20-34	In union	secondary or higher	yes	no	male	employed	Health facility	4 or more	1	no education	Not autonomous	Yes	not a big problem	Angola	Upper-middle-income countries	Central Africa	middle-income countries	2015-2019
160	01600017 02	1	AO7	all woman sample	160	zaire-urban	zaire-urban	zaire	-6.136623	12.379944	.34122401	not-zero	male	urban	four or more	middle	No	skilled attendant	fourth or more	35-49	In union	primary	yes	yes	male	employed	Health facility	4 or more	1	no education	Not autonomous	No	not a big problem	Angola	Upper-middle-income countries	Central Africa	middle-income countries	2015-2019
160	01600023 01	2	AO7	all woman sample	160	zaire-urban	zaire-urban	zaire	-6.136623	12.379944	.34122401	zero	female	urban	two	middle	Yes	skilled attendant	first	20-34	Not in union	secondary or higher		no	female	unemplyed	Health facility	no visits	0	no education	Not autonomous	No	big problem	Angola	Upper-middle-income countries	Central Africa	middle-income countries	2015-2019
161	01610019 02	2	AO7	all woman sample	161	cuando cubango-urban	cuando cubango-urban	cuando cubango	-14.66879	17.660465	.39304501	zero	female	urban	four or more	middle	No	unskilled	third	20-34	Not in union	primary		yes	male	unemplyed	Home	no visits	0	no education	Not autonomous	No	big problem	Angola	Upper-middle-income countries	Central Africa	middle-income countries	2015-2019
161	01610010 02	2	AO7	all woman sample	161	cuando cubango-urban	cuando cubango-urban	cuando cubango	-14.66879	17.660465	.39304501	not-zero	female	urban	three	middle	Yes	skilled attendant	second	20-34	Not in union	primary		yes	male	unemplyed	Home	no visits	0	no education	Not autonomous	No	not a big problem	Angola	Upper-middle-income countries	Central Africa	middle-income countries	2015-2019
162	01620001 02	1	AO7	all woman sample	162	cabinda-urban	cabinda-urban	cabinda	-5.632512	12.17568	.20146801	not-zero	male	urban	two	middle	No	skilled attendant	second	35-49	In union	secondary or higher	yes	yes	male	employed	Health facility	4 or more	1	no education	Not autonomous	No	not a big problem	Angola	Upper-middle-income countries	Central Africa	middle-income countries	2015-2019
163	01630010 02	1	AO7	all woman sample	163	luanda-urban	luanda-urban	luanda	-8.763538	13.302935	2.6002541	not-zero	male	urban	four or more	richest	Yes	skilled attendant	fourth or more	20-34	In union	no education	yes	no	male	unemplyed	Health facility	4 or more	2 or more	no education	Not autonomous	Yes	big problem	Angola	Upper-middle-income countries	Central Africa	middle-income countries	2015-2019
163	01630026 01	1	AO7	all woman sample	163	luanda-urban	luanda-urban	luanda	-8.763538	13.302935	2.6002541	not-zero	female	urban	two	richer	Yes	skilled attendant	second	20-34	In union	secondary or higher	yes	no	female	employed	Health facility	4 or more	2 or more	no education	Not autonomous	No	big problem	Angola	Upper-middle-income countries	Central Africa	middle-income countries	2015-2019
163	01630005 02	1	AO7	all woman sample	163	luanda-urban	luanda-urban	luanda	-8.763538	13.302935	2.6002541	not-zero	male	urban	four or more	richest	Yes	skilled attendant	fourth or more	20-34	In union	secondary or higher	yes	yes	male	employed	Health facility	4 or more	2 or more	no education	Not autonomous	No	big problem	Angola	Upper-middle-income countries	Central Africa	middle-income countries	2015-2019
164	01640024 02	1	AO7	all woman sample	164	huíla-urban	huíla-urban	huíla	-14.949819	13.473267	1.1330121	not-zero	female	urban	two	middle	Yes	skilled attendant	second	20-34	In union	no education	no	yes	male	unemplyed	Health facility	1-3 visits	1	no education	Not autonomous	No	not a big problem	Angola	Upper-middle-income countries	Central Africa	middle-income countries	2015-2019
165	01650023 02	1	AO7	all woman sample	165	huambo-rural	huambo-rural	huambo	-13.166215	15.196275	1.102139	not-zero	male	rural	three	poorer	No	skilled attendant	fourth or more	20-34	In union	secondary or higher	yes	yes	male	employed	Home	4 or more	0	no education	Not autonomous	No	not a big problem	Angola	Upper-middle-income countries	Central Africa	middle-income countries	2015-2019
165	01650002 01	1	AO7	all woman sample	165	huambo-rural	huambo-rural	huambo	-13.166215	15.196275	1.102139	not-zero	male	rural	four or more	poorest	No	unskilled	fourth or more	20-34	Not in union	primary		yes	female	unemplyed	Home	4 or more	2 or more	no education	Not autonomous	No	big problem	Angola	Upper-middle-income countries	Central Africa	middle-income countries	2015-2019
165	01650001 02	1	AO7	all woman sample	165	huambo-rural	huambo-rural	huambo	-13.166215	15.196275	1.102139	not-zero	female	rural	two	poorer	No	unskilled	second	20-34	In union	secondary or higher	yes	yes	female	unemplyed	Home	4 or more	2 or more	no education	Not autonomous	No	not a big problem	Angola	Upper-middle-income countries	Central Africa	middle-income countries	2015-2019
165	01650011 03	1	AO7	all woman sample	165	huambo-rural	huambo-rural	huambo	-13.166215	15.196275	1.102139	not-zero	female	rural	one	poorer	Yes	unskilled	first	15-19	Not in union	primary		no	female	unemplyed	Home	4 or more	2 or more	no education	Not autonomous	No	not a big problem	Angola	Upper-middle-income countries	Central Africa	middle-income countries	2015-2019
165	01650007 01	1	AO7	all woman sample	165	huambo-rural	huambo-rural	huambo	-13.166215	15.196275	1.102139	not-zero	female	rural	three	poorer	No	unskilled	third	20-34	Not in union	secondary or higher		yes	female	unemplyed	Home	4 or more	1	no education	Not autonomous	No	big problem	Angola	Upper-middle-income countries	Central Africa	middle-income countries	2015-2019
165	01650004 01	1	AO7	all woman sample	165	huambo-rural	huambo-rural	huambo	-13.166215	15.196275	1.102139	not-zero	male	rural	three	poorer	Yes	unskilled	third	20-34	In union	primary	yes	yes	female	employed	Home	4 or more	2 or more	no education	Not autonomous	No	not a big problem	Angola	Upper-middle-income countries	Central Africa	middle-income countries	2015-2019
165	01650022 02	1	AO7	all woman sample	165	huambo-rural	huambo-rural	huambo	-13.166215	15.196275	1.102139	not-zero	male	rural	four or more	poorer	No	unskilled	fourth or more	20-34	In union	primary	yes	yes	male	employed	Home	4 or more	2 or more	no education	Not autonomous	No	not a big problem	Angola	Upper-middle-income countries	Central Africa	middle-income countries	2015-2019
165	01650006 02	2	AO7	all woman sample	165	huambo-rural	huambo-rural	huambo	-13.166215	15.196275	1.102139	zero	female	rural	four or more	poorer	Yes	skilled attendant	fourth or more	20-34	In union	primary	yes	yes	male	employed	Home	no visits	0	no education	Not autonomous	No	big problem	Angola	Upper-middle-income countries	Central Africa	middle-income countries	2015-2019
165	01650012 02	1	AO7	all woman sample	165	huambo-rural	huambo-rural	huambo	-13.166215	15.196275	1.102139	not-zero	male	rural	one	poorer	Yes	unskilled	first	15-19	In union	secondary or higher	yes	no	male	employed	Home	4 or more	2 or more	no education	Not autonomous	Yes	not a big problem	Angola	Upper-middle-income countries	Central Africa	middle-income countries	2015-2019
165	01650006 03	1	AO7	all woman sample	165	huambo-rural	huambo-rural	huambo	-13.166215	15.196275	1.102139	not-zero	male	rural	one	poorer	Yes	skilled attendant	first	20-34	In union	secondary or higher	yes	yes	male	unemplyed	Health facility	1-3 visits	2 or more	no education	Autonomous	No	big problem	Angola	Upper-middle-income countries	Central Africa	middle-income countries	2015-2019
166	01660026 02	1	AO7	all woman sample	166	cunene-rural	cunene-rural	cunene	-16.709127	15.839561	.41977501	not-zero	female	rural	four or more	poorest	Yes	skilled attendant	fourth or more	35-49	In union	secondary or higher	yes	yes	male	unemplyed	Health facility	4 or more	1	no education	Not autonomous	No	big problem	Angola	Upper-middle-income countries	Central Africa	middle-income countries	2015-2019
166	01660013 02	1	AO7	all woman sample	166	cunene-rural	cunene-rural	cunene	-16.709127	15.839561	.41977501	not-zero	male	rural	four or more	poorest	Yes	skilled attendant	fourth or more	35-49	In union	secondary or higher	no	no	male	unemplyed	Health facility	4 or more	2 or more	no education	Not autonomous	No	big problem	Angola	Upper-middle-income countries	Central Africa	middle-income countries	2015-2019
166	01660010 02	1	AO7	all woman sample	166	cunene-rural	cunene-rural	cunene	-16.709127	15.839561	.41977501	not-zero	male	rural	four or more	poorest	Yes	unskilled	fourth or more	35-49	In union	no education	no	no	male	unemplyed	Home	no visits	0	no education	Not autonomous	No	big problem	Angola	Upper-middle-income countries	Central Africa	middle-income countries	2015-2019
166	01660015 01	1	AO7	all woman sample	166	cunene-rural	cunene-rural	cunene	-16.709127	15.839561	.41977501	not-zero	male	rural	one	poorest	No	skilled attendant	first	20-34	In union	primary	yes	no	female	unemplyed	Health facility	1-3 visits	2 or more	no education	Autonomous	No	big problem	Angola	Upper-middle-income countries	Central Africa	middle-income countries	2015-2019
167	01670024 02	1	AO7	all woman sample	167	luanda-urban	luanda-urban	luanda	-8.977461999999999	13.157576	1.52211	not-zero	female	urban	two	middle	Yes	skilled attendant	second	20-34	In union	primary	yes	no	male	employed	Health facility	4 or more	2 or more	no education	Not autonomous	No	not a big problem	Angola	Upper-middle-income countries	Central Africa	middle-income countries	2015-2019
168	01680011 02	1	AO7	all woman sample	168	uíge-urban	uíge-urban	uíge	-7.563906	15.018431	.54136503	not-zero	male	urban	three	poorer	Yes	unskilled	third	20-34	In union	primary	yes	yes	male	employed	Home	1-3 visits	1	no education	Not autonomous	No	big problem	Angola	Upper-middle-income countries	Central Africa	middle-income countries	2015-2019
168	01680001 01	1	AO7	all woman sample	168	uíge-urban	uíge-urban	uíge	-7.563906	15.018431	.54136503	not-zero	female	urban	four or more	poorer	No	unskilled	fourth or more	35-49	Not in union	no education		yes	female	unemplyed	Home	no visits	0	no education	Not autonomous	No	big problem	Angola	Upper-middle-income countries	Central Africa	middle-income countries	2015-2019
168	01680009 02	1	AO7	all woman sample	168	uíge-urban	uíge-urban	uíge	-7.563906	15.018431	.54136503	zero	female	urban	two	middle	Yes	unskilled	second	20-34	In union	no education	no	no	male	unemplyed	Health facility	4 or more	1	no education	Not autonomous	No	big problem	Angola	Upper-middle-income countries	Central Africa	middle-income countries	2015-2019
168	01680026 02	1	AO7	all woman sample	168	uíge-urban	uíge-urban	uíge	-7.563906	15.018431	.54136503	zero	female	urban	four or more	poorer	Yes	unskilled	fourth or more	35-49	In union	primary	yes	yes	male	unemplyed	Home	4 or more	2 or more	no education	Not autonomous	No	big problem	Angola	Upper-middle-income countries	Central Africa	middle-income countries	2015-2019
168	01680014 01	1	AO7	all woman sample	168	uíge-urban	uíge-urban	uíge	-7.563906	15.018431	.54136503	zero	female	urban	four or more	poorer	No	skilled attendant	fourth or more	20-34	In union	no education	yes	yes	female	unemplyed	Health facility	4 or more	2 or more	no education	Autonomous	No	big problem	Angola	Upper-middle-income countries	Central Africa	middle-income countries	2015-2019
168	01680005 01	1	AO7	all woman sample	168	uíge-urban	uíge-urban	uíge	-7.563906	15.018431	.54136503	zero	male	urban	two	poorer	No	skilled attendant	second	20-34	Not in union	secondary or higher		no	female	unemplyed	Health facility	4 or more	0	no education	Not autonomous	No	big problem	Angola	Upper-middle-income countries	Central Africa	middle-income countries	2015-2019
169	01690013 02	1	AO7	all woman sample	169	bengo-urban	bengo-urban	bengo	-8.592544999999999	13.654425	.106705	not-zero	male	urban	four or more	richer	Yes	skilled attendant	fourth or more	20-34	In union	primary	yes	yes	male	unemplyed	Health facility	4 or more	2 or more	no education	Autonomous	No	not a big problem	Angola	Upper-middle-income countries	Central Africa	middle-income countries	2015-2019
169	01690019 02	1	AO7	all woman sample	169	bengo-urban	bengo-urban	bengo	-8.592544999999999	13.654425	.106705	not-zero	male	urban	two	middle	No	skilled attendant	second	15-19	In union	secondary or higher	yes	yes	male	employed	Health facility	4 or more	2 or more	no education	Not autonomous	Yes	not a big problem	Angola	Upper-middle-income countries	Central Africa	middle-income countries	2015-2019
169	01690022 02	1	AO7	all woman sample	169	bengo-urban	bengo-urban	bengo	-8.592544999999999	13.654425	.106705	not-zero	female	urban	four or more	richest	Yes	skilled attendant	fourth or more	20-34	In union	no education	yes	yes	male	employed	Health facility	no visits	1	no education	Autonomous	No	not a big problem	Angola	Upper-middle-income countries	Central Africa	middle-income countries	2015-2019
169	01690022 02	2	AO7	all woman sample	169	bengo-urban	bengo-urban	bengo	-8.592544999999999	13.654425	.106705	not-zero	female	urban	four or more	richest	Yes	skilled attendant	third	20-34	In union	no education	yes	yes	male	employed	Health facility	no visits	0	no education	Autonomous	No	not a big problem	Angola	Upper-middle-income countries	Central Africa	middle-income countries	2015-2019
170	01700011 02	1	AO7	all woman sample	170	namibe-urban	namibe-urban	namibe	-15.188462	12.152522	.21672399	not-zero	male	urban	two	richest	Yes	skilled attendant	second	20-34	In union	secondary or higher	yes	yes	male	employed	Health facility	4 or more	2 or more	no education	Not autonomous	Yes	not a big problem	Angola	Upper-middle-income countries	Central Africa	middle-income countries	2015-2019
170	01700002 02	1	AO7	all woman sample	170	namibe-urban	namibe-urban	namibe	-15.188462	12.152522	.21672399	not-zero	male	urban	four or more	richest	Yes	skilled attendant	fourth or more	35-49	In union	primary	yes	yes	male	employed	Health facility	4 or more	2 or more	no education	Autonomous	Yes	not a big problem	Angola	Upper-middle-income countries	Central Africa	middle-income countries	2015-2019
170	01700013 07	1	AO7	all woman sample	170	namibe-urban	namibe-urban	namibe	-15.188462	12.152522	.21672399	zero	female	urban	one	richer	Yes	skilled attendant	first	20-34	In union	secondary or higher	yes	no	male	unemplyed	Health facility	4 or more	1	no education	Not autonomous	No	not a big problem	Angola	Upper-middle-income countries	Central Africa	middle-income countries	2015-2019
171	01710014 03	1	AO7	all woman sample	171	benguela-urban	benguela-urban	benguela	-12.371358	13.590602	1.868889	not-zero	male	urban	one	richest	Yes	skilled attendant	first	20-34	Not in union	secondary or higher		no	male	unemplyed	Health facility	4 or more	1	no education	Not autonomous	No	not a big problem	Angola	Upper-middle-income countries	Central Africa	middle-income countries	2015-2019
171	01710004 02	1	AO7	all woman sample	171	benguela-urban	benguela-urban	benguela	-12.371358	13.590602	1.868889	not-zero	female	urban	three	richest	Yes	skilled attendant	third	20-34	In union	secondary or higher	yes	yes	male	employed	Health facility	4 or more	2 or more	no education	Not autonomous	No	not a big problem	Angola	Upper-middle-income countries	Central Africa	middle-income countries	2015-2019
171	01710003 02	1	AO7	all woman sample	171	benguela-urban	benguela-urban	benguela	-12.371358	13.590602	1.868889	not-zero	female	urban	four or more	richer	Yes	skilled attendant	fourth or more	35-49	In union	secondary or higher	yes	yes	male	employed	Home	4 or more	2 or more	no education	Autonomous	No	not a big problem	Angola	Upper-middle-income countries	Central Africa	middle-income countries	2015-2019
171	01710018 04	1	AO7	all woman sample	171	benguela-urban	benguela-urban	benguela	-12.371358	13.590602	1.868889	not-zero	female	urban	one	middle	Yes	unskilled	first	15-19	Not in union	primary		no	male	unemplyed	Home	4 or more	2 or more	no education	Not autonomous	No	not a big problem	Angola	Upper-middle-income countries	Central Africa	middle-income countries	2015-2019
171	01710017 05	1	AO7	all woman sample	171	benguela-urban	benguela-urban	benguela	-12.371358	13.590602	1.868889	not-zero	male	urban	one	richer	Yes	skilled attendant	first	15-19	Not in union	secondary or higher		no	male	unemplyed	Health facility	4 or more	1	no education	Not autonomous	No	not a big problem	Angola	Upper-middle-income countries	Central Africa	middle-income countries	2015-2019
172	01720002 02	1	AO7	all woman sample	172	benguela-rural	benguela-rural	benguela	-13.619158	14.687235	1.417942	zero	male	rural	four or more	poorest	Yes	unskilled	fourth or more	20-34	Not in union	primary		yes	female	unemplyed	Home	no visits	0	no education	Not autonomous	No	big problem	Angola	Upper-middle-income countries	Central Africa	middle-income countries	2015-2019
172	01720005 02	1	AO7	all woman sample	172	benguela-rural	benguela-rural	benguela	-13.619158	14.687235	1.417942	not-zero	male	rural	three	poorest	Yes	unskilled	third	20-34	In union	primary	yes	yes	male	employed	Home	4 or more	1	no education	Not autonomous	Yes	not a big problem	Angola	Upper-middle-income countries	Central Africa	middle-income countries	2015-2019
172	01720013 01	1	AO7	all woman sample	172	benguela-rural	benguela-rural	benguela	-13.619158	14.687235	1.417942	zero	female	rural	three	poorest	No	unskilled	third	20-34	In union	primary	yes	yes	female	unemplyed	Home	1-3 visits	2 or more	no education	Not autonomous	No	big problem	Angola	Upper-middle-income countries	Central Africa	middle-income countries	2015-2019
172	01720007 01	2	AO7	all woman sample	172	benguela-rural	benguela-rural	benguela	-13.619158	14.687235	1.417942	zero	female	rural	four or more	poorest	No	unskilled	fourth or more	20-34	Not in union	primary		yes	female	unemplyed	Home	no visits	0	no education	Not autonomous	No	not a big problem	Angola	Upper-middle-income countries	Central Africa	middle-income countries	2015-2019
172	01720023 01	1	AO7	all woman sample	172	benguela-rural	benguela-rural	benguela	-13.619158	14.687235	1.417942	zero	female	rural	four or more	poorest	No	unskilled	fourth or more	35-49	Not in union	no education		yes	female	unemplyed	Home	4 or more	2 or more	no education	Not autonomous	No	not a big problem	Angola	Upper-middle-income countries	Central Africa	middle-income countries	2015-2019
172	01720018 01	1	AO7	all woman sample	172	benguela-rural	benguela-rural	benguela	-13.619158	14.687235	1.417942	zero	female	rural	three	poorest	No	unskilled	fourth or more	35-49	Not in union	primary		yes	female	unemplyed	Home	no visits	0	no education	Not autonomous	No	big problem	Angola	Upper-middle-income countries	Central Africa	middle-income countries	2015-2019
172	01720004 02	2	AO7	all woman sample	172	benguela-rural	benguela-rural	benguela	-13.619158	14.687235	1.417942	zero	female	rural	four or more	poorest	Yes	unskilled	fourth or more	35-49	In union	primary	yes	yes	male	employed	Home	no visits	0	no education	Not autonomous	No	big problem	Angola	Upper-middle-income countries	Central Africa	middle-income countries	2015-2019
172	01720022 02	1	AO7	all woman sample	172	benguela-rural	benguela-rural	benguela	-13.619158	14.687235	1.417942	zero	male	rural	one	poorer	No	unskilled	first	20-34	In union	primary	yes	yes	male	employed	Home	1-3 visits	1	no education	Not autonomous	No	big problem	Angola	Upper-middle-income countries	Central Africa	middle-income countries	2015-2019
173	01730008 01	1	AO7	all woman sample	173	huíla-urban	huíla-urban	huíla	-14.908194	13.493841	1.712213	not-zero	male	urban	three	richer	Yes	skilled attendant	fourth or more	20-34	In union	primary	yes	no	female	unemplyed	Health facility	4 or more	2 or more	no education	Autonomous	No	not a big problem	Angola	Upper-middle-income countries	Central Africa	middle-income countries	2015-2019
173	01730006 02	1	AO7	all woman sample	173	huíla-urban	huíla-urban	huíla	-14.908194	13.493841	1.712213	not-zero	male	urban	one	richer	Yes	skilled attendant	first	15-19	In union	secondary or higher	yes	no	male	employed	Health facility	4 or more	1	no education	Not autonomous	Yes	not a big problem	Angola	Upper-middle-income countries	Central Africa	middle-income countries	2015-2019
173	01730014 01	1	AO7	all woman sample	173	huíla-urban	huíla-urban	huíla	-14.908194	13.493841	1.712213	not-zero	male	urban	one	richest	Yes	skilled attendant	first	20-34	Not in union	secondary or higher		yes	female	unemplyed	Health facility	4 or more	2 or more	no education	Not autonomous	Yes	big problem	Angola	Upper-middle-income countries	Central Africa	middle-income countries	2015-2019
173	01730024 01	1	AO7	all woman sample	173	huíla-urban	huíla-urban	huíla	-14.908194	13.493841	1.712213	not-zero	female	urban	four or more	richer	Yes	skilled attendant	fourth or more	20-34	In union	secondary or higher	yes	no	female	unemplyed	Health facility	1-3 visits	2 or more	no education	Not autonomous	No	not a big problem	Angola	Upper-middle-income countries	Central Africa	middle-income countries	2015-2019
174	01740018 02	1	AO7	all woman sample	174	namibe-rural	namibe-rural	namibe	-14.350416	13.190048	.224098	not-zero	female	rural	two	poorest	Yes	skilled attendant	second	20-34	Not in union	secondary or higher		yes	female	unemplyed	Health facility	4 or more	2 or more	no education	Not autonomous	Yes	big problem	Angola	Upper-middle-income countries	Central Africa	middle-income countries	2015-2019
174	01740016 02	1	AO7	all woman sample	174	namibe-rural	namibe-rural	namibe	-14.350416	13.190048	.224098	zero	female	rural	two	poorest	No	unskilled	second	15-19	In union	primary	yes	no	male	employed	Home	no visits	0	no education	Autonomous	No	big problem	Angola	Upper-middle-income countries	Central Africa	middle-income countries	2015-2019
174	01740023 02	1	AO7	all woman sample	174	namibe-rural	namibe-rural	namibe	-14.350416	13.190048	.224098	zero	male	rural	four or more	poorest	No	unskilled	fourth or more	20-34	In union	primary	yes	no	male	employed	Home	no visits	0	no education	Not autonomous	No	big problem	Angola	Upper-middle-income countries	Central Africa	middle-income countries	2015-2019
174	01740018 05	1	AO7	all woman sample	174	namibe-rural	namibe-rural	namibe	-14.350416	13.190048	.224098	zero	male	rural	four or more	poorest	No	unskilled	fourth or more	35-49	Not in union	no education		yes	female	unemplyed	Home	no visits	0	no education	Not autonomous	No	big problem	Angola	Upper-middle-income countries	Central Africa	middle-income countries	2015-2019
174	01740020 01	1	AO7	all woman sample	174	namibe-rural	namibe-rural	namibe	-14.350416	13.190048	.224098	zero	male	rural	four or more	poorest	No	unskilled	fourth or more	20-34	Not in union	no education		yes	female	unemplyed	Home	no visits	0	no education	Not autonomous	No	big problem	Angola	Upper-middle-income countries	Central Africa	middle-income countries	2015-2019
174	01740013 10	1	AO7	all woman sample	174	namibe-rural	namibe-rural	namibe	-14.350416	13.190048	.224098	not-zero	male	rural	two	poorest	No	skilled attendant	second	20-34	Not in union	primary		yes	male	unemplyed	Health facility	4 or more	2 or more	no education	Not autonomous	Yes	big problem	Angola	Upper-middle-income countries	Central Africa	middle-income countries	2015-2019
174	01740026 02	1	AO7	all woman sample	174	namibe-rural	namibe-rural	namibe	-14.350416	13.190048	.224098	not-zero	male	rural	one	poorest	No	unskilled	first	15-19	In union	no education	no	no	male	employed	Home	no visits	0	no education	Autonomous	No	not a big problem	Angola	Upper-middle-income countries	Central Africa	middle-income countries	2015-2019
174	01740008 02	1	AO7	all woman sample	174	namibe-rural	namibe-rural	namibe	-14.350416	13.190048	.224098	zero	female	rural	four or more	poorest	No	unskilled	fourth or more	20-34	In union	primary	yes	no	male	employed	Home	no visits	0	no education	Not autonomous	No	big problem	Angola	Upper-middle-income countries	Central Africa	middle-income countries	2015-2019
174	01740025 02	1	AO7	all woman sample	174	namibe-rural	namibe-rural	namibe	-14.350416	13.190048	.224098	zero	male	rural	two	poorest	No	unskilled	second	20-34	In union	no education	yes	yes	male	employed	Home	no visits	0	no education	Autonomous	No	big problem	Angola	Upper-middle-income countries	Central Africa	middle-income countries	2015-2019
175	01750017 02	1	AO7	all woman sample	175	zaire-rural	zaire-rural	zaire	-6.031846	14.137272	.18502	zero	male	rural	four or more	poorer	No	skilled attendant	fourth or more	20-34	In union	no education	no	yes	male	employed	Health facility	4 or more	1	no education	Not autonomous	No	not a big problem	Angola	Upper-middle-income countries	Central Africa	middle-income countries	2015-2019
175	01750001 01	1	AO7	all woman sample	175	zaire-rural	zaire-rural	zaire	-6.031846	14.137272	.18502	not-zero	male	rural	four or more	poorer	Yes	skilled attendant	fourth or more	35-49	In union	secondary or higher	no	yes	female	unemplyed	Health facility	4 or more	2 or more	no education	Not autonomous	Yes	not a big problem	Angola	Upper-middle-income countries	Central Africa	middle-income countries	2015-2019
175	01750012 06	1	AO7	all woman sample	175	zaire-rural	zaire-rural	zaire	-6.031846	14.137272	.18502	not-zero	male	rural	one	poorer	No	skilled attendant	first	20-34	In union	primary	yes	yes	male	unemplyed	Health facility	4 or more	2 or more	no education	Not autonomous	No	not a big problem	Angola	Upper-middle-income countries	Central Africa	middle-income countries	2015-2019
175	01750011 02	1	AO7	all woman sample	175	zaire-rural	zaire-rural	zaire	-6.031846	14.137272	.18502	zero	male	rural	four or more	middle	Yes	skilled attendant	fourth or more	20-34	In union	primary	yes	yes	male	employed	Health facility	4 or more	2 or more	no education	Not autonomous	No	not a big problem	Angola	Upper-middle-income countries	Central Africa	middle-income countries	2015-2019
175	01750007 02	1	AO7	all woman sample	175	zaire-rural	zaire-rural	zaire	-6.031846	14.137272	.18502	not-zero	male	rural	four or more	poorer	Yes	skilled attendant	fourth or more	20-34	In union	primary	yes	yes	male	employed	Health facility	1-3 visits	2 or more	no education	Not autonomous	No	not a big problem	Angola	Upper-middle-income countries	Central Africa	middle-income countries	2015-2019
175	01750009 02	2	AO7	all woman sample	175	zaire-rural	zaire-rural	zaire	-6.031846	14.137272	.18502	not-zero	male	rural	four or more	poorer	Yes	skilled attendant	fourth or more	20-34	In union	primary	yes	no	male	employed	Health facility	no visits	0	no education	Not autonomous	No	not a big problem	Angola	Upper-middle-income countries	Central Africa	middle-income countries	2015-2019
176	01760004 04	1	AO7	all woman sample	176	uíge-rural	uíge-rural	uíge	-6.972607	16.142523	.66567099	zero	female	rural	one	poorest	Yes	unskilled	first	15-19	Not in union	primary		no	female	unemplyed	Home	no visits	0	no education	Not autonomous	No	big problem	Angola	Upper-middle-income countries	Central Africa	middle-income countries	2015-2019
176	01760012 02	1	AO7	all woman sample	176	uíge-rural	uíge-rural	uíge	-6.972607	16.142523	.66567099	not-zero	male	rural	four or more	poorer	Yes	skilled attendant	fourth or more	20-34	In union	no education	yes	yes	male	employed	Health facility	1-3 visits	0	no education	Not autonomous	No	big problem	Angola	Upper-middle-income countries	Central Africa	middle-income countries	2015-2019
176	01760002 02	1	AO7	all woman sample	176	uíge-rural	uíge-rural	uíge	-6.972607	16.142523	.66567099	zero	female	rural	three	poorer	Yes	unskilled	third	20-34	In union	secondary or higher	yes	yes	male	employed	Home	4 or more	2 or more	no education	Not autonomous	No	big problem	Angola	Upper-middle-income countries	Central Africa	middle-income countries	2015-2019
176	01760021 02	1	AO7	all woman sample	176	uíge-rural	uíge-rural	uíge	-6.972607	16.142523	.66567099	zero	male	rural	three	poorest	No	unskilled	fourth or more	20-34	In union	secondary or higher	yes	no	male	unemplyed	Home	1-3 visits	0	no education	Not autonomous	Yes	big problem	Angola	Upper-middle-income countries	Central Africa	middle-income countries	2015-2019
176	01760022 04	2	AO7	all woman sample	176	uíge-rural	uíge-rural	uíge	-6.972607	16.142523	.66567099	zero	female	rural	three	poorest	Yes	unskilled	second	20-34	In union	no education	yes	yes	male	unemplyed	Home	no visits	0	no education	Not autonomous	No	big problem	Angola	Upper-middle-income countries	Central Africa	middle-income countries	2015-2019
176	01760025 02	1	AO7	all woman sample	176	uíge-rural	uíge-rural	uíge	-6.972607	16.142523	.66567099	not-zero	female	rural	two	poorest	Yes	skilled attendant	second	20-34	In union	primary	yes	yes	male	employed	Health facility	4 or more	1	no education	Autonomous	No	big problem	Angola	Upper-middle-income countries	Central Africa	middle-income countries	2015-2019
176	01760009 06	1	AO7	all woman sample	176	uíge-rural	uíge-rural	uíge	-6.972607	16.142523	.66567099	not-zero	female	rural	three	poorest	No	skilled attendant	fourth or more	20-34	In union	primary	yes	no	female	unemplyed	Health facility	4 or more	0	no education	Not autonomous	Yes	big problem	Angola	Upper-middle-income countries	Central Africa	middle-income countries	2015-2019
176	01760015 02	1	AO7	all woman sample	176	uíge-rural	uíge-rural	uíge	-6.972607	16.142523	.66567099	zero	female	rural	two	poorest	Yes	unskilled	second	15-19	In union	primary	yes	yes	male	employed	Home	4 or more	1	no education	Not autonomous	No	big problem	Angola	Upper-middle-income countries	Central Africa	middle-income countries	2015-2019
176	01760017 02	1	AO7	all woman sample	176	uíge-rural	uíge-rural	uíge	-6.972607	16.142523	.66567099	zero	female	rural	one	poorest	Yes	unskilled	first	20-34	Not in union	primary		yes	female	unemplyed	Home	1-3 visits	1	no education	Not autonomous	Yes	big problem	Angola	Upper-middle-income countries	Central Africa	middle-income countries	2015-2019
176	01760020 02	1	AO7	all woman sample	176	uíge-rural	uíge-rural	uíge	-6.972607	16.142523	.66567099	zero	male	rural	two	poorer	Yes	unskilled	third	20-34	In union	secondary or higher	yes	yes	male	employed	Home	1-3 visits	2 or more	no education	Not autonomous	No	big problem	Angola	Upper-middle-income countries	Central Africa	middle-income countries	2015-2019
176	01760005 02	1	AO7	all woman sample	176	uíge-rural	uíge-rural	uíge	-6.972607	16.142523	.66567099	not-zero	male	rural	four or more	poorer	Yes	unskilled	fourth or more	20-34	In union	secondary or higher	yes	yes	male	employed	Home	no visits	1	no education	Not autonomous	No	big problem	Angola	Upper-middle-income countries	Central Africa	middle-income countries	2015-2019
177	01770005 01	1	AO7	all woman sample	177	huambo-rural	huambo-rural	huambo	-11.929634	15.808367	.76859701	not-zero	male	rural	four or more	poorest	No	unskilled	fourth or more	20-34	Not in union	no education		yes	female	unemplyed	Home	1-3 visits	2 or more	no education	Not autonomous	No	big problem	Angola	Upper-middle-income countries	Central Africa	middle-income countries	2015-2019
177	01770002 02	1	AO7	all woman sample	177	huambo-rural	huambo-rural	huambo	-11.929634	15.808367	.76859701	not-zero	female	rural	one	poorest	Yes	unskilled	first	15-19	Not in union	primary		yes	female	unemplyed	Home	4 or more	2 or more	no education	Not autonomous	Yes	big problem	Angola	Upper-middle-income countries	Central Africa	middle-income countries	2015-2019
177	01770018 02	1	AO7	all woman sample	177	huambo-rural	huambo-rural	huambo	-11.929634	15.808367	.76859701	not-zero	male	rural	two	poorest	No	unskilled	second	20-34	In union	no education	yes	yes	male	employed	Home	1-3 visits	0	no education	Not autonomous	No	big problem	Angola	Upper-middle-income countries	Central Africa	middle-income countries	2015-2019
177	01770019 01	1	AO7	all woman sample	177	huambo-rural	huambo-rural	huambo	-11.929634	15.808367	.76859701	not-zero	female	rural	one	poorer	No	unskilled	first	15-19	In union	no education	no	yes	female	employed	Home	4 or more	1	no education	Not autonomous	No	big problem	Angola	Upper-middle-income countries	Central Africa	middle-income countries	2015-2019
177	01770021 02	1	AO7	all woman sample	177	huambo-rural	huambo-rural	huambo	-11.929634	15.808367	.76859701	not-zero	male	rural	one	poorest	No	unskilled	first	15-19	In union	primary	yes	yes	male	employed	Home	4 or more	2 or more	no education	Not autonomous	No	big problem	Angola	Upper-middle-income countries	Central Africa	middle-income countries	2015-2019
177	01770024 01	1	AO7	all woman sample	177	huambo-rural	huambo-rural	huambo	-11.929634	15.808367	.76859701	not-zero	female	rural	two	poorest	No	skilled attendant	third	20-34	Not in union	no education		yes	female	unemplyed	Health facility	4 or more	2 or more	no education	Not autonomous	No	big problem	Angola	Upper-middle-income countries	Central Africa	middle-income countries	2015-2019
178	01780005 02	1	AO7	all woman sample	178	uíge-rural	uíge-rural	uíge	-6.342172	16.350166	.72217798	zero	female	rural	four or more	poorest	Yes	unskilled	fourth or more	35-49	In union	no education	yes	yes	male	employed	Home	no visits	0	no education	Not autonomous	No	big problem	Angola	Upper-middle-income countries	Central Africa	middle-income countries	2015-2019
178	01780024 02	1	AO7	all woman sample	178	uíge-rural	uíge-rural	uíge	-6.342172	16.350166	.72217798	zero	male	rural	one	poorest	Yes	unskilled	second	15-19	In union	no education	yes	yes	male	employed	Home	no visits	0	no education	Not autonomous	No	not a big problem	Angola	Upper-middle-income countries	Central Africa	middle-income countries	2015-2019
178	01780009 06	1	AO7	all woman sample	178	uíge-rural	uíge-rural	uíge	-6.342172	16.350166	.72217798	zero	female	rural	two	poorest	Yes	unskilled	second	20-34	In union	secondary or higher	yes	no	male	unemplyed	Home	1-3 visits	0	no education	Not autonomous	No	not a big problem	Angola	Upper-middle-income countries	Central Africa	middle-income countries	2015-2019
178	01780021 02	1	AO7	all woman sample	178	uíge-rural	uíge-rural	uíge	-6.342172	16.350166	.72217798	zero	male	rural	four or more	poorest	No	unskilled	fourth or more	35-49	In union	no education	no	yes	male	employed	Home	no visits	0	no education	Not autonomous	No	big problem	Angola	Upper-middle-income countries	Central Africa	middle-income countries	2015-2019
179	01790022 01	1	AO7	all woman sample	179	malanje-rural	malanje-rural	malanje	-8.656836999999999	16.532002	.53613299	not-zero	female	rural	three	middle	No	unskilled	third	20-34	Not in union	no education		yes	female	unemplyed	Home	1-3 visits	1	no education	Not autonomous	No	not a big problem	Angola	Upper-middle-income countries	Central Africa	middle-income countries	2015-2019
179	01790017 03	1	AO7	all woman sample	179	malanje-rural	malanje-rural	malanje	-8.656836999999999	16.532002	.53613299	not-zero	female	rural	one	middle	No	unskilled	first	15-19	Not in union	secondary or higher		no	female	unemplyed	Home	1-3 visits	1	no education	Not autonomous	No	not a big problem	Angola	Upper-middle-income countries	Central Africa	middle-income countries	2015-2019
179	01790026 01	1	AO7	all woman sample	179	malanje-rural	malanje-rural	malanje	-8.656836999999999	16.532002	.53613299	zero	female	rural	three	middle	Yes	unskilled	fourth or more	20-34	In union	no education	yes	yes	female	unemplyed	Home	4 or more	1	no education	Not autonomous	No	not a big problem	Angola	Upper-middle-income countries	Central Africa	middle-income countries	2015-2019
180	01800009 02	1	AO7	all woman sample	180	uíge-rural	uíge-rural	uíge	-7.79601	15.23578	.482236	not-zero	male	rural	three	poorer	No	unskilled	third	20-34	In union	secondary or higher	no	yes	male	employed	Health facility	1-3 visits	1	no education	Not autonomous	No	big problem	Angola	Upper-middle-income countries	Central Africa	middle-income countries	2015-2019
180	01800023 02	1	AO7	all woman sample	180	uíge-rural	uíge-rural	uíge	-7.79601	15.23578	.482236	zero	male	rural	two	middle	Yes	unskilled	second	20-34	In union	no education	no	yes	male	unemplyed	Home	1-3 visits	0	no education	Not autonomous	No	big problem	Angola	Upper-middle-income countries	Central Africa	middle-income countries	2015-2019
180	01800019 02	1	AO7	all woman sample	180	uíge-rural	uíge-rural	uíge	-7.79601	15.23578	.482236	not-zero	male	rural	four or more	poorer	No	skilled attendant	fourth or more	20-34	In union	primary	yes	yes	male	employed	Health facility	4 or more	2 or more	no education	Not autonomous	Yes	big problem	Angola	Upper-middle-income countries	Central Africa	middle-income countries	2015-2019
180	01800016 02	1	AO7	all woman sample	180	uíge-rural	uíge-rural	uíge	-7.79601	15.23578	.482236	not-zero	male	rural	four or more	poorer	Yes	skilled attendant	fourth or more	35-49	In union	primary	yes	yes	male	employed	Health facility	1-3 visits	0	no education	Not autonomous	Yes	big problem	Angola	Upper-middle-income countries	Central Africa	middle-income countries	2015-2019
180	01800003 01	1	AO7	all woman sample	180	uíge-rural	uíge-rural	uíge	-7.79601	15.23578	.482236	not-zero	female	rural	four or more	poorer	Yes	skilled attendant	fourth or more	20-34	In union	primary	yes	yes	female	unemplyed	Health facility	4 or more	0	no education	Not autonomous	No	not a big problem	Angola	Upper-middle-income countries	Central Africa	middle-income countries	2015-2019
181	01810004 02	1	AO7	all woman sample	181	moxico-rural	moxico-rural	moxico	-13.436207	18.883575	.40594301	zero	female	rural	four or more	poorer	Yes	unskilled	fourth or more	20-34	In union	no education	no	yes	male	employed	Home	no visits	0	no education	Not autonomous	No	not a big problem	Angola	Upper-middle-income countries	Central Africa	middle-income countries	2015-2019
181	01810023 02	1	AO7	all woman sample	181	moxico-rural	moxico-rural	moxico	-13.436207	18.883575	.40594301	zero	male	rural	one	poorer	Yes	unskilled	first	15-19	In union	primary	yes	yes	male	unemplyed	Home	4 or more	0	no education	Not autonomous	No	not a big problem	Angola	Upper-middle-income countries	Central Africa	middle-income countries	2015-2019
182	01820024 01	1	AO7	all woman sample	182	lunda sul-urban	lunda sul-urban	lunda sul	-9.683937999999999	20.393702	.165562	zero	female	urban	one	poorer	No	unskilled	first	35-49	In union	no education	no	no	female	unemplyed	Home	4 or more	2 or more	no education	Not autonomous	No	not a big problem	Angola	Upper-middle-income countries	Central Africa	middle-income countries	2015-2019
182	01820012 01	1	AO7	all woman sample	182	lunda sul-urban	lunda sul-urban	lunda sul	-9.683937999999999	20.393702	.165562	zero	male	urban	four or more	middle	No	unskilled	fourth or more	35-49	In union	no education	no	yes	female	unemplyed	Home	4 or more	2 or more	no education	Autonomous	No	not a big problem	Angola	Upper-middle-income countries	Central Africa	middle-income countries	2015-2019
182	01820008 02	1	AO7	all woman sample	182	lunda sul-urban	lunda sul-urban	lunda sul	-9.683937999999999	20.393702	.165562	not-zero	female	urban	two	middle	Yes	skilled attendant	second	20-34	Not in union	no education		no	female	unemplyed	Health facility	1-3 visits	2 or more	no education	Not autonomous	No	not a big problem	Angola	Upper-middle-income countries	Central Africa	middle-income countries	2015-2019
182	01820020 02	1	AO7	all woman sample	182	lunda sul-urban	lunda sul-urban	lunda sul	-9.683937999999999	20.393702	.165562	zero	male	urban	one	middle	Yes	unskilled	first	15-19	In union	primary	yes	yes	male	employed	Home	1-3 visits	2 or more	no education	Not autonomous	No	not a big problem	Angola	Upper-middle-income countries	Central Africa	middle-income countries	2015-2019
182	01820014 01	1	AO7	all woman sample	182	lunda sul-urban	lunda sul-urban	lunda sul	-9.683937999999999	20.393702	.165562	not-zero	male	urban	four or more	middle	No	skilled attendant	fourth or more	35-49	In union	no education	no	no	female	unemplyed	Health facility	4 or more	1	no education	Autonomous	No	big problem	Angola	Upper-middle-income countries	Central Africa	middle-income countries	2015-2019
182	01820018 02	1	AO7	all woman sample	182	lunda sul-urban	lunda sul-urban	lunda sul	-9.683937999999999	20.393702	.165562	not-zero	male	urban	four or more	middle	Yes	skilled attendant	fourth or more	20-34	In union	no education	no	yes	male	employed	Health facility	4 or more	2 or more	no education	Autonomous	No	not a big problem	Angola	Upper-middle-income countries	Central Africa	middle-income countries	2015-2019
183	01830006 01	1	AO7	all woman sample	183	moxico-urban	moxico-urban	moxico	-14.104494	21.425386	.32941699	not-zero	female	urban	two	poorer	No	unskilled	second	20-34	Not in union	secondary or higher		yes	female	unemplyed	Home	4 or more	0	no education	Not autonomous	No	big problem	Angola	Upper-middle-income countries	Central Africa	middle-income countries	2015-2019
184	01840010 03	1	AO7	all woman sample	184	cuanza sul-rural	cuanza sul-rural	cuanza sul	-10.818325	14.419114	3.038132	not-zero	female	rural	one	poorer	Yes	skilled attendant	first	15-19	Not in union	primary		yes	female	unemplyed	Health facility	4 or more	0	no education	Not autonomous	No	not a big problem	Angola	Upper-middle-income countries	Central Africa	middle-income countries	2015-2019
184	01840012 02	1	AO7	all woman sample	184	cuanza sul-rural	cuanza sul-rural	cuanza sul	-10.818325	14.419114	3.038132	not-zero	male	rural	one	poorer	Yes	skilled attendant	third	20-34	In union	primary	yes	yes	male	employed	Health facility	4 or more	2 or more	no education	Not autonomous	Yes	not a big problem	Angola	Upper-middle-income countries	Central Africa	middle-income countries	2015-2019
185	01850007 03	1	AO7	all woman sample	185	malanje-rural	malanje-rural	malanje	-9.518101	16.273402	.443418	not-zero	female	rural	one	poorer	Yes	unskilled	first	15-19	Not in union	primary		yes	female	unemplyed	Home	1-3 visits	1	no education	Not autonomous	No	not a big problem	Angola	Upper-middle-income countries	Central Africa	middle-income countries	2015-2019
185	01850003 02	1	AO7	all woman sample	185	malanje-rural	malanje-rural	malanje	-9.518101	16.273402	.443418	not-zero	female	rural	two	middle	Yes	unskilled	second	20-34	In union	primary	yes	no	male	employed	Home	4 or more	2 or more	no education	Not autonomous	No	not a big problem	Angola	Upper-middle-income countries	Central Africa	middle-income countries	2015-2019
185	01850018 01	1	AO7	all woman sample	185	malanje-rural	malanje-rural	malanje	-9.518101	16.273402	.443418	not-zero	female	rural	four or more	middle	Yes	unskilled	fourth or more	35-49	In union	primary	no	no	female	employed	Home	1-3 visits	1	no education	Not autonomous	No	big problem	Angola	Upper-middle-income countries	Central Africa	middle-income countries	2015-2019
185	01850022 01	1	AO7	all woman sample	185	malanje-rural	malanje-rural	malanje	-9.518101	16.273402	.443418	not-zero	female	rural	four or more	middle	No	skilled attendant	fourth or more	35-49	In union	primary	no	yes	female	unemplyed	Health facility	4 or more	2 or more	no education	Not autonomous	No	not a big problem	Angola	Upper-middle-income countries	Central Africa	middle-income countries	2015-2019
185	01850012 01	1	AO7	all woman sample	185	malanje-rural	malanje-rural	malanje	-9.518101	16.273402	.443418	not-zero	male	rural	two	middle	Yes	skilled attendant	second	20-34	In union	secondary or higher	yes	yes	female	unemplyed	Health facility	4 or more	2 or more	no education	Not autonomous	No	big problem	Angola	Upper-middle-income countries	Central Africa	middle-income countries	2015-2019
185	01850019 01	1	AO7	all woman sample	185	malanje-rural	malanje-rural	malanje	-9.518101	16.273402	.443418	not-zero	male	rural	four or more	poorer	Yes	unskilled	fourth or more	20-34	In union	primary	yes	no	female	employed	Home	1-3 visits	1	no education	Not autonomous	No	not a big problem	Angola	Upper-middle-income countries	Central Africa	middle-income countries	2015-2019
186	01860012 02	1	AO7	all woman sample	186	luanda-urban	luanda-urban	luanda	-8.918549000000001	13.234823	2.9962251	not-zero	male	urban	one	middle	Yes	skilled attendant	first	20-34	In union	secondary or higher	yes	no	male	employed	Health facility	4 or more	2 or more	no education	Not autonomous	No	not a big problem	Angola	Upper-middle-income countries	Central Africa	middle-income countries	2015-2019
186	01860017 01	1	AO7	all woman sample	186	luanda-urban	luanda-urban	luanda	-8.918549000000001	13.234823	2.9962251	not-zero	female	urban	four or more	richer	Yes	skilled attendant	fourth or more	20-34	In union	secondary or higher	yes	yes	female	employed	Health facility	4 or more	1	no education	Autonomous	No	big problem	Angola	Upper-middle-income countries	Central Africa	middle-income countries	2015-2019
186	01860015 02	1	AO7	all woman sample	186	luanda-urban	luanda-urban	luanda	-8.918549000000001	13.234823	2.9962251	not-zero	male	urban	three	richer	Yes	unskilled	third	20-34	In union	primary	yes	yes	male	employed	Home	4 or more	2 or more	no education	Not autonomous	No	big problem	Angola	Upper-middle-income countries	Central Africa	middle-income countries	2015-2019
186	01860002 03	1	AO7	all woman sample	186	luanda-urban	luanda-urban	luanda	-8.918549000000001	13.234823	2.9962251	not-zero	male	urban	one	richer	Yes	skilled attendant	first	20-34	Not in union	secondary or higher		yes	female	unemplyed	Health facility	4 or more	2 or more	no education	Not autonomous	Yes	big problem	Angola	Upper-middle-income countries	Central Africa	middle-income countries	2015-2019
186	01860013 02	1	AO7	all woman sample	186	luanda-urban	luanda-urban	luanda	-8.918549000000001	13.234823	2.9962251	not-zero	female	urban	one	richer	Yes	skilled attendant	first	15-19	In union	secondary or higher	no	no	male	employed	Health facility	4 or more	2 or more	no education	Not autonomous	No	not a big problem	Angola	Upper-middle-income countries	Central Africa	middle-income countries	2015-2019
186	01860001 02	1	AO7	all woman sample	186	luanda-urban	luanda-urban	luanda	-8.918549000000001	13.234823	2.9962251	not-zero	female	urban	one	richer	Yes	skilled attendant	first	20-34	In union	secondary or higher	yes	no	male	employed	Health facility	4 or more	2 or more	no education	Not autonomous	Yes	not a big problem	Angola	Upper-middle-income countries	Central Africa	middle-income countries	2015-2019
186	01860021 02	1	AO7	all woman sample	186	luanda-urban	luanda-urban	luanda	-8.918549000000001	13.234823	2.9962251	zero	female	urban	four or more	richer	Yes	skilled attendant	fourth or more	35-49	In union	secondary or higher	yes	yes	male	employed	Health facility	4 or more	0	no education	Not autonomous	No	not a big problem	Angola	Upper-middle-income countries	Central Africa	middle-income countries	2015-2019
186	01860008 02	1	AO7	all woman sample	186	luanda-urban	luanda-urban	luanda	-8.918549000000001	13.234823	2.9962251	zero	female	urban	two	middle	Yes	skilled attendant	second	20-34	In union	secondary or higher	yes	no	male	unemplyed	Health facility	4 or more	2 or more	no education	Not autonomous	No	big problem	Angola	Upper-middle-income countries	Central Africa	middle-income countries	2015-2019
187	01870015 01	1	AO7	all woman sample	187	uíge-urban	uíge-urban	uíge	-7.926358	15.041177	.77673501	zero	female	urban	one	poorer	No	skilled attendant	first	15-19	Not in union	primary		yes	female	unemplyed	Health facility	4 or more	2 or more	no education	Not autonomous	No	big problem	Angola	Upper-middle-income countries	Central Africa	middle-income countries	2015-2019
187	01870012 02	1	AO7	all woman sample	187	uíge-urban	uíge-urban	uíge	-7.926358	15.041177	.77673501	not-zero	female	urban	one	poorer	Yes	skilled attendant	second	20-34	In union	secondary or higher	yes	yes	male	employed	Health facility	4 or more	2 or more	no education	Autonomous	No	not a big problem	Angola	Upper-middle-income countries	Central Africa	middle-income countries	2015-2019
187	01870001 02	1	AO7	all woman sample	187	uíge-urban	uíge-urban	uíge	-7.926358	15.041177	.77673501	not-zero	male	urban	two	poorer	No	unskilled	second	20-34	In union	secondary or higher	no	yes	male	employed	Home	4 or more	2 or more	no education	Not autonomous	Yes	big problem	Angola	Upper-middle-income countries	Central Africa	middle-income countries	2015-2019
187	01870022 02	2	AO7	all woman sample	187	uíge-urban	uíge-urban	uíge	-7.926358	15.041177	.77673501	not-zero	female	urban	two	middle	No	skilled attendant	second	20-34	In union	secondary or higher	yes	yes	male	employed	Health facility	no visits	0	no education	Not autonomous	No	big problem	Angola	Upper-middle-income countries	Central Africa	middle-income countries	2015-2019
187	01870025 02	1	AO7	all woman sample	187	uíge-urban	uíge-urban	uíge	-7.926358	15.041177	.77673501	not-zero	female	urban	four or more	poorer	Yes	unskilled	fourth or more	35-49	In union	primary	yes	yes	male	employed	Home	4 or more	0	no education	Not autonomous	No	big problem	Angola	Upper-middle-income countries	Central Africa	middle-income countries	2015-2019
188	01880011 01	1	AO7	all woman sample	188	huíla-rural	huíla-rural	huíla	-14.328936	14.469405	.80218899	zero	male	rural	two	poorest	No	unskilled	second	20-34	In union	primary	yes	yes	female	unemplyed	Home	no visits	0	no education	Not autonomous	No	big problem	Angola	Upper-middle-income countries	Central Africa	middle-income countries	2015-2019
188	01880015 02	1	AO7	all woman sample	188	huíla-rural	huíla-rural	huíla	-14.328936	14.469405	.80218899	zero	female	rural	two	poorer	No	unskilled	second	20-34	Not in union	primary		no	female	unemplyed	Home	1-3 visits	2 or more	no education	Not autonomous	No	big problem	Angola	Upper-middle-income countries	Central Africa	middle-income countries	2015-2019
188	01880026 02	1	AO7	all woman sample	188	huíla-rural	huíla-rural	huíla	-14.328936	14.469405	.80218899	not-zero	male	rural	four or more	poorest	Yes	skilled attendant	fourth or more	20-34	In union	primary	yes	yes	male	employed	Health facility	1-3 visits	0	no education	Not autonomous	No	big problem	Angola	Upper-middle-income countries	Central Africa	middle-income countries	2015-2019
189	01890005 02	1	AO7	all woman sample	189	cunene-rural	cunene-rural	cunene	-16.84332	15.712141	.58704603	not-zero	male	rural	three	poorest	No	unskilled	third	20-34	In union	secondary or higher	yes	yes	male	employed	Home	1-3 visits	2 or more	no education	Not autonomous	No	big problem	Angola	Upper-middle-income countries	Central Africa	middle-income countries	2015-2019
189	01890018 03	1	AO7	all woman sample	189	cunene-rural	cunene-rural	cunene	-16.84332	15.712141	.58704603	not-zero	female	rural	four or more	poorest	No	unskilled	fourth or more	20-34	Not in union	primary		yes	male	unemplyed	Home	1-3 visits	1	no education	Not autonomous	No	big problem	Angola	Upper-middle-income countries	Central Africa	middle-income countries	2015-2019
189	01890006 04	1	AO7	all woman sample	189	cunene-rural	cunene-rural	cunene	-16.84332	15.712141	.58704603	not-zero	female	rural	two	poorest	Yes	unskilled	third	15-19	Not in union	primary		yes	male	unemplyed	Home	1-3 visits	0	no education	Not autonomous	No	big problem	Angola	Upper-middle-income countries	Central Africa	middle-income countries	2015-2019
189	01890023 02	1	AO7	all woman sample	189	cunene-rural	cunene-rural	cunene	-16.84332	15.712141	.58704603	not-zero	male	rural	two	poorest	No	skilled attendant	second	20-34	Not in union	secondary or higher		yes	female	unemplyed	Health facility	4 or more	2 or more	no education	Not autonomous	No	big problem	Angola	Upper-middle-income countries	Central Africa	middle-income countries	2015-2019
189	01890025 02	3	AO7	all woman sample	189	cunene-rural	cunene-rural	cunene	-16.84332	15.712141	.58704603	not-zero	male	rural	four or more	poorest	No	unskilled	fourth or more	20-34	In union	primary	yes	yes	female	unemplyed	Home	no visits	0	no education	Not autonomous	No	not a big problem	Angola	Upper-middle-income countries	Central Africa	middle-income countries	2015-2019
189	01890018 05	1	AO7	all woman sample	189	cunene-rural	cunene-rural	cunene	-16.84332	15.712141	.58704603	not-zero	male	rural	one	poorest	No	unskilled	first	15-19	Not in union	primary		yes	male	unemplyed	Home	1-3 visits	0	no education	Not autonomous	No	big problem	Angola	Upper-middle-income countries	Central Africa	middle-income countries	2015-2019
189	01890014 02	2	AO7	all woman sample	189	cunene-rural	cunene-rural	cunene	-16.84332	15.712141	.58704603	not-zero	male	rural	three	poorest	No	unskilled	second	20-34	Not in union	primary		yes	female	unemplyed	Home	no visits	0	no education	Not autonomous	No	big problem	Angola	Upper-middle-income countries	Central Africa	middle-income countries	2015-2019
189	01890001 02	1	AO7	all woman sample	189	cunene-rural	cunene-rural	cunene	-16.84332	15.712141	.58704603	not-zero	male	rural	four or more	poorest	No	unskilled	fourth or more	20-34	In union	no education	no	yes	male	employed	Home	1-3 visits	2 or more	no education	Not autonomous	No	big problem	Angola	Upper-middle-income countries	Central Africa	middle-income countries	2015-2019
190	01900009 02	1	AO7	all woman sample	190	cuanza norte-urban	cuanza norte-urban	cuanza norte	-9.298273	14.931836	.216002	not-zero	male	urban	four or more	middle	Yes	skilled attendant	fourth or more	20-34	In union	no education	yes	no	male	employed	Health facility	1-3 visits	0	no education	Autonomous	No	not a big problem	Angola	Upper-middle-income countries	Central Africa	middle-income countries	2015-2019
190	01900026 02	1	AO7	all woman sample	190	cuanza norte-urban	cuanza norte-urban	cuanza norte	-9.298273	14.931836	.216002	not-zero	male	urban	two	middle	No	unskilled	second	20-34	In union	primary	yes	no	male	unemplyed	Home	4 or more	2 or more	no education	Not autonomous	No	not a big problem	Angola	Upper-middle-income countries	Central Africa	middle-income countries	2015-2019
190	01900014 02	1	AO7	all woman sample	190	cuanza norte-urban	cuanza norte-urban	cuanza norte	-9.298273	14.931836	.216002	not-zero	male	urban	two	richest	Yes	skilled attendant	second	20-34	In union	secondary or higher	yes	yes	male	employed	Health facility	4 or more	1	no education	Not autonomous	No	not a big problem	Angola	Upper-middle-income countries	Central Africa	middle-income countries	2015-2019
190	01900025 04	1	AO7	all woman sample	190	cuanza norte-urban	cuanza norte-urban	cuanza norte	-9.298273	14.931836	.216002	zero	male	urban	two	middle	No	unskilled	second	15-19	Not in union	primary		no	male	unemplyed	Home	no visits	2 or more	no education	Not autonomous	No	big problem	Angola	Upper-middle-income countries	Central Africa	middle-income countries	2015-2019
190	01900003 01	1	AO7	all woman sample	190	cuanza norte-urban	cuanza norte-urban	cuanza norte	-9.298273	14.931836	.216002	not-zero	male	urban	one	middle	Yes	skilled attendant	first	15-19	Not in union	primary		yes	female	unemplyed	Health facility	4 or more	2 or more	no education	Not autonomous	No	big problem	Angola	Upper-middle-income countries	Central Africa	middle-income countries	2015-2019
191	01910025 01	1	AO7	all woman sample	191	moxico-urban	moxico-urban	moxico	-10.701804	22.240186	.641496	not-zero	male	urban	one	poorer	No	skilled attendant	first	15-19	Not in union	secondary or higher		no	female	unemplyed	Health facility	4 or more	1	no education	Not autonomous	Yes	not a big problem	Angola	Upper-middle-income countries	Central Africa	middle-income countries	2015-2019
191	01910017 02	1	AO7	all woman sample	191	moxico-urban	moxico-urban	moxico	-10.701804	22.240186	.641496	not-zero	male	urban	three	middle	No	unskilled	third	20-34	In union	no education	no	no	male	unemplyed	Home	4 or more	0	no education	Not autonomous	No	not a big problem	Angola	Upper-middle-income countries	Central Africa	middle-income countries	2015-2019
191	01910003 02	2	AO7	all woman sample	191	moxico-urban	moxico-urban	moxico	-10.701804	22.240186	.641496	zero	female	urban	two	poorer	No	unskilled	first	20-34	In union	primary	yes	no	male	employed	Home	no visits	0	no education	Not autonomous	No	not a big problem	Angola	Upper-middle-income countries	Central Africa	middle-income countries	2015-2019
191	01910023 02	1	AO7	all woman sample	191	moxico-urban	moxico-urban	moxico	-10.701804	22.240186	.641496	zero	male	urban	four or more	poorer	No	skilled attendant	fourth or more	20-34	In union	no education	yes	no	male	employed	Home	1-3 visits	2 or more	no education	Autonomous	No	big problem	Angola	Upper-middle-income countries	Central Africa	middle-income countries	2015-2019
191	01910006 03	1	AO7	all woman sample	191	moxico-urban	moxico-urban	moxico	-10.701804	22.240186	.641496	not-zero	female	urban	one	poorer	No	skilled attendant	first	15-19	Not in union	primary		yes	male	unemplyed	Home	4 or more	1	no education	Not autonomous	No	big problem	Angola	Upper-middle-income countries	Central Africa	middle-income countries	2015-2019
191	01910009 02	1	AO7	all woman sample	191	moxico-urban	moxico-urban	moxico	-10.701804	22.240186	.641496	zero	male	urban	three	middle	Yes	unskilled	third	20-34	In union	no education	yes	no	male	employed	Home	4 or more	1	no education	Not autonomous	No	not a big problem	Angola	Upper-middle-income countries	Central Africa	middle-income countries	2015-2019
192	01920019 02	1	AO7	all woman sample	192	cuanza sul-rural	cuanza sul-rural	cuanza sul	-10.871485	14.687334	2.3792989	not-zero	female	rural	four or more	poorer	No	unskilled	fourth or more	35-49	In union	no education	no	yes	male	unemplyed	Home	4 or more	2 or more	no education	Autonomous	No	not a big problem	Angola	Upper-middle-income countries	Central Africa	middle-income countries	2015-2019
192	01920021 02	1	AO7	all woman sample	192	cuanza sul-rural	cuanza sul-rural	cuanza sul	-10.871485	14.687334	2.3792989	zero	female	rural	one	poorest	No	unskilled	first	15-19	Not in union	secondary or higher		no	female	unemplyed	Home	no visits	2 or more	no education	Not autonomous	No	big problem	Angola	Upper-middle-income countries	Central Africa	middle-income countries	2015-2019
193	01930025 02	1	AO7	all woman sample	193	lunda norte-urban	lunda norte-urban	lunda norte	-7.688141	21.36087	.76123798	not-zero	male	urban	two	poorer	Yes	unskilled	second	35-49	In union	primary	no	yes	male	unemplyed	Home	1-3 visits	0	no education	Not autonomous	No	not a big problem	Angola	Upper-middle-income countries	Central Africa	middle-income countries	2015-2019
193	01930018 02	1	AO7	all woman sample	193	lunda norte-urban	lunda norte-urban	lunda norte	-7.688141	21.36087	.76123798	zero	female	urban	four or more	poorer	Yes	unskilled	fourth or more	35-49	In union	no education	yes	yes	male	employed	Home	1-3 visits	0	no education	Not autonomous	No	big problem	Angola	Upper-middle-income countries	Central Africa	middle-income countries	2015-2019
193	01930019 01	1	AO7	all woman sample	193	lunda norte-urban	lunda norte-urban	lunda norte	-7.688141	21.36087	.76123798	zero	female	urban	two	poorer	No	unskilled	second	15-19	In union	no education	no	no	female	employed	Home	1-3 visits	0	no education	Not autonomous	No	not a big problem	Angola	Upper-middle-income countries	Central Africa	middle-income countries	2015-2019
193	01930005 02	1	AO7	all woman sample	193	lunda norte-urban	lunda norte-urban	lunda norte	-7.688141	21.36087	.76123798	not-zero	female	urban	one	middle	Yes	unskilled	first	15-19	In union	no education	no	yes	male	employed	Home	1-3 visits	2 or more	no education	Not autonomous	No	not a big problem	Angola	Upper-middle-income countries	Central Africa	middle-income countries	2015-2019
193	01930012 02	1	AO7	all woman sample	193	lunda norte-urban	lunda norte-urban	lunda norte	-7.688141	21.36087	.76123798	zero	male	urban	one	poorer	Yes	unskilled	first	15-19	In union	primary	no	no	male	employed	Home	4 or more	0	no education	Not autonomous	No	not a big problem	Angola	Upper-middle-income countries	Central Africa	middle-income countries	2015-2019
193	01930017 02	1	AO7	all woman sample	193	lunda norte-urban	lunda norte-urban	lunda norte	-7.688141	21.36087	.76123798	zero	male	urban	two	middle	Yes	skilled attendant	second	20-34	In union	no education	no	no	male	employed	Health facility	4 or more	2 or more	no education	Not autonomous	No	big problem	Angola	Upper-middle-income countries	Central Africa	middle-income countries	2015-2019
193	01930014 02	1	AO7	all woman sample	193	lunda norte-urban	lunda norte-urban	lunda norte	-7.688141	21.36087	.76123798	zero	female	urban	two	poorer	No	unskilled	second	20-34	In union	secondary or higher	no	no	male	employed	Home	1-3 visits	0	no education	Not autonomous	No	not a big problem	Angola	Upper-middle-income countries	Central Africa	middle-income countries	2015-2019
193	01930008 01	1	AO7	all woman sample	193	lunda norte-urban	lunda norte-urban	lunda norte	-7.688141	21.36087	.76123798	zero	female	urban	four or more	middle	Yes	skilled attendant	fourth or more	20-34	In union	no education	no	yes	female	unemplyed	Health facility	1-3 visits	2 or more	no education	Autonomous	Yes	big problem	Angola	Upper-middle-income countries	Central Africa	middle-income countries	2015-2019
193	01930006 03	1	AO7	all woman sample	193	lunda norte-urban	lunda norte-urban	lunda norte	-7.688141	21.36087	.76123798	zero	female	urban	three	poorer	No	unskilled	third	20-34	In union	no education	no	yes	male	employed	Home	no visits	0	no education	Not autonomous	No	big problem	Angola	Upper-middle-income countries	Central Africa	middle-income countries	2015-2019
193	01930003 01	1	AO7	all woman sample	193	lunda norte-urban	lunda norte-urban	lunda norte	-7.688141	21.36087	.76123798	zero	female	urban	four or more	middle	Yes	skilled attendant	fourth or more	20-34	In union	no education	yes	no	female	employed	Health facility	4 or more	0	no education	Not autonomous	No	big problem	Angola	Upper-middle-income countries	Central Africa	middle-income countries	2015-2019
193	01930006 13	1	AO7	all woman sample	193	lunda norte-urban	lunda norte-urban	lunda norte	-7.688141	21.36087	.76123798	zero	female	urban	two	poorer	No	unskilled	second	20-34	In union	no education	no	yes	male	employed	Home	no visits	0	no education	Not autonomous	No	big problem	Angola	Upper-middle-income countries	Central Africa	middle-income countries	2015-2019
194	01940004 02	1	AO7	all woman sample	194	cuando cubango-rural	cuando cubango-rural	cuando cubango	-17.997039	21.432267	.26186401	not-zero	male	rural	three	middle	Yes	unskilled	third	20-34	In union	primary	no	yes	male	employed	Home	1-3 visits	1	no education	Not autonomous	No	big problem	Angola	Upper-middle-income countries	Central Africa	middle-income countries	2015-2019
194	01940009 01	1	AO7	all woman sample	194	cuando cubango-rural	cuando cubango-rural	cuando cubango	-17.997039	21.432267	.26186401	zero	female	rural	one	poorer	No	unskilled	first	20-34	Not in union	no education		yes	female	unemplyed	Home	no visits	0	no education	Not autonomous	No	big problem	Angola	Upper-middle-income countries	Central Africa	middle-income countries	2015-2019
195	01950019 01	1	AO7	all woman sample	195	huambo-urban	huambo-urban	huambo	-13.256458	15.614284	1.196876	not-zero	male	urban	four or more	poorer	Yes	unskilled	fourth or more	20-34	Not in union	primary		yes	female	unemplyed	Home	4 or more	2 or more	no education	Not autonomous	Yes	big problem	Angola	Upper-middle-income countries	Central Africa	middle-income countries	2015-2019
195	01950018 02	1	AO7	all woman sample	195	huambo-urban	huambo-urban	huambo	-13.256458	15.614284	1.196876	not-zero	female	urban	four or more	poorer	Yes	skilled attendant	fourth or more	20-34	In union	primary	no	no	male	employed	Health facility	4 or more	2 or more	no education	Not autonomous	No	not a big problem	Angola	Upper-middle-income countries	Central Africa	middle-income countries	2015-2019
195	01950006 02	1	AO7	all woman sample	195	huambo-urban	huambo-urban	huambo	-13.256458	15.614284	1.196876	not-zero	female	urban	one	poorer	No	skilled attendant	first	15-19	In union	primary	yes	no	male	unemplyed	Health facility	1-3 visits	2 or more	no education	Autonomous	No	not a big problem	Angola	Upper-middle-income countries	Central Africa	middle-income countries	2015-2019
195	01950007 01	1	AO7	all woman sample	195	huambo-urban	huambo-urban	huambo	-13.256458	15.614284	1.196876	not-zero	male	urban	four or more	poorest	No	unskilled	fourth or more	35-49	Not in union	no education		yes	female	unemplyed	Home	4 or more	2 or more	no education	Not autonomous	No	not a big problem	Angola	Upper-middle-income countries	Central Africa	middle-income countries	2015-2019
195	01950012 01	1	AO7	all woman sample	195	huambo-urban	huambo-urban	huambo	-13.256458	15.614284	1.196876	zero	male	urban	four or more	poorer	Yes	unskilled	fourth or more	20-34	In union	no education	no	yes	female	unemplyed	Home	1-3 visits	2 or more	no education	Not autonomous	No	big problem	Angola	Upper-middle-income countries	Central Africa	middle-income countries	2015-2019
195	01950017 03	1	AO7	all woman sample	195	huambo-urban	huambo-urban	huambo	-13.256458	15.614284	1.196876	not-zero	male	urban	one	poorer	Yes	skilled attendant	first	15-19	Not in union	secondary or higher		no	male	unemplyed	Health facility	4 or more	2 or more	no education	Not autonomous	No	big problem	Angola	Upper-middle-income countries	Central Africa	middle-income countries	2015-2019
195	01950016 02	1	AO7	all woman sample	195	huambo-urban	huambo-urban	huambo	-13.256458	15.614284	1.196876	not-zero	female	urban	two	poorer	No	unskilled	second	20-34	In union	no education	no	yes	male	employed	Home	no visits	0	no education	Not autonomous	No	not a big problem	Angola	Upper-middle-income countries	Central Africa	middle-income countries	2015-2019
196	01960005 01	1	AO7	all woman sample	196	namibe-rural	namibe-rural	namibe	-13.980614	13.098154	.25613999	not-zero	male	rural	one	poorest	No	unskilled	first	20-34	Not in union	no education		yes	female	unemplyed	Home	1-3 visits	1	no education	Not autonomous	No	big problem	Angola	Upper-middle-income countries	Central Africa	middle-income countries	2015-2019
196	01960004 01	1	AO7	all woman sample	196	namibe-rural	namibe-rural	namibe	-13.980614	13.098154	.25613999	zero	female	rural	four or more	poorest	No	unskilled	fourth or more	35-49	Not in union	no education		yes	female	unemplyed	Home	no visits	0	no education	Not autonomous	No	big problem	Angola	Upper-middle-income countries	Central Africa	middle-income countries	2015-2019
196	01960021 02	1	AO7	all woman sample	196	namibe-rural	namibe-rural	namibe	-13.980614	13.098154	.25613999	zero	female	rural	one	poorest	No	unskilled	first	20-34	Not in union	no education		no	female	unemplyed	Home	no visits	0	no education	Not autonomous	No	not a big problem	Angola	Upper-middle-income countries	Central Africa	middle-income countries	2015-2019
196	01960017 02	1	AO7	all woman sample	196	namibe-rural	namibe-rural	namibe	-13.980614	13.098154	.25613999	zero	male	rural	one	poorest	Yes	unskilled	first	20-34	In union	no education	no	yes	male	employed	Home	no visits	0	no education	Not autonomous	No	big problem	Angola	Upper-middle-income countries	Central Africa	middle-income countries	2015-2019
196	01960002 01	1	AO7	all woman sample	196	namibe-rural	namibe-rural	namibe	-13.980614	13.098154	.25613999	zero	male	rural	two	poorest	No	unskilled	second	20-34	Not in union	no education		yes	female	unemplyed	Home	no visits	0	no education	Not autonomous	No	big problem	Angola	Upper-middle-income countries	Central Africa	middle-income countries	2015-2019
197	01970017 02	1	AO7	all woman sample	197	cuando cubango-urban	cuando cubango-urban	cuando cubango	-16.327725	22.032553	.461348	not-zero	male	urban	two	middle	Yes	skilled attendant	second	20-34	In union	no education	no	yes	male	employed	Health facility	1-3 visits	0	no education	Not autonomous	No	big problem	Angola	Upper-middle-income countries	Central Africa	middle-income countries	2015-2019
197	01970011 02	1	AO7	all woman sample	197	cuando cubango-urban	cuando cubango-urban	cuando cubango	-16.327725	22.032553	.461348	not-zero	female	urban	three	middle	No	skilled attendant	third	20-34	In union	secondary or higher	no	yes	male	employed	Home	no visits	0	no education	Not autonomous	No	big problem	Angola	Upper-middle-income countries	Central Africa	middle-income countries	2015-2019
197	01970025 02	1	AO7	all woman sample	197	cuando cubango-urban	cuando cubango-urban	cuando cubango	-16.327725	22.032553	.461348	not-zero	male	urban	two	poorer	No	unskilled	second	20-34	Not in union	no education		no	female	unemplyed	Home	no visits	0	no education	Not autonomous	No	big problem	Angola	Upper-middle-income countries	Central Africa	middle-income countries	2015-2019
197	01970022 01	1	AO7	all woman sample	197	cuando cubango-urban	cuando cubango-urban	cuando cubango	-16.327725	22.032553	.461348	not-zero	male	urban	three	middle	No	skilled attendant	third	20-34	Not in union	no education		no	female	unemplyed	Home	4 or more	2 or more	no education	Not autonomous	No	big problem	Angola	Upper-middle-income countries	Central Africa	middle-income countries	2015-2019
197	01970021 01	1	AO7	all woman sample	197	cuando cubango-urban	cuando cubango-urban	cuando cubango	-16.327725	22.032553	.461348	not-zero	male	urban	three	poorer	Yes	unskilled	third	20-34	Not in union	secondary or higher		no	female	unemplyed	Home	4 or more	2 or more	no education	Not autonomous	No	big problem	Angola	Upper-middle-income countries	Central Africa	middle-income countries	2015-2019
197	01970015 02	1	AO7	all woman sample	197	cuando cubango-urban	cuando cubango-urban	cuando cubango	-16.327725	22.032553	.461348	not-zero	male	urban	three	poorer	No	unskilled	third	20-34	In union	secondary or higher	no	yes	male	unemplyed	Home	1-3 visits	0	no education	Not autonomous	No	big problem	Angola	Upper-middle-income countries	Central Africa	middle-income countries	2015-2019
198	01980011 02	1	AO7	all woman sample	198	bié-urban	bié-urban	bié	-12.411371	16.92551	.57392597	zero	male	urban	three	richest	Yes	skilled attendant	third	20-34	In union	secondary or higher	yes	yes	female	unemplyed	Health facility	4 or more	2 or more	no education	Autonomous	No	not a big problem	Angola	Upper-middle-income countries	Central Africa	middle-income countries	2015-2019
198	01980015 02	1	AO7	all woman sample	198	bié-urban	bié-urban	bié	-12.411371	16.92551	.57392597	not-zero	female	urban	four or more	richer	No	unskilled	fourth or more	20-34	In union	secondary or higher	yes	yes	male	employed	Home	4 or more	2 or more	no education	Not autonomous	No	not a big problem	Angola	Upper-middle-income countries	Central Africa	middle-income countries	2015-2019
198	01980005 02	1	AO7	all woman sample	198	bié-urban	bié-urban	bié	-12.411371	16.92551	.57392597	not-zero	female	urban	four or more	middle	Yes	unskilled	fourth or more	20-34	In union	secondary or higher	yes	yes	male	employed	Home	4 or more	2 or more	no education	Not autonomous	Yes	not a big problem	Angola	Upper-middle-income countries	Central Africa	middle-income countries	2015-2019
198	01980010 02	2	AO7	all woman sample	198	bié-urban	bié-urban	bié	-12.411371	16.92551	.57392597	not-zero	male	urban	three	middle	Yes	skilled attendant	second	20-34	In union	secondary or higher	yes	yes	male	employed	Home	no visits	0	no education	Not autonomous	No	not a big problem	Angola	Upper-middle-income countries	Central Africa	middle-income countries	2015-2019
198	01980013 03	1	AO7	all woman sample	198	bié-urban	bié-urban	bié	-12.411371	16.92551	.57392597	not-zero	female	urban	two	middle	No	skilled attendant	third	20-34	Not in union	primary		yes	male	unemplyed	Health facility	4 or more	1	no education	Not autonomous	No	not a big problem	Angola	Upper-middle-income countries	Central Africa	middle-income countries	2015-2019
200	02000009 02	2	AO7	all woman sample	200	cuanza norte-urban	cuanza norte-urban	cuanza norte	-9.669309999999999	14.471415	.36923799	zero	female	urban	three	middle	Yes	unskilled	second	20-34	In union	no education	yes	yes	male	employed	Home	no visits	0	no education	Not autonomous	No	big problem	Angola	Upper-middle-income countries	Central Africa	middle-income countries	2015-2019
200	02000007 03	1	AO7	all woman sample	200	cuanza norte-urban	cuanza norte-urban	cuanza norte	-9.669309999999999	14.471415	.36923799	not-zero	male	urban	one	richer	Yes	skilled attendant	first	20-34	Not in union	secondary or higher		yes	male	unemplyed	Health facility	4 or more	1	no education	Not autonomous	No	big problem	Angola	Upper-middle-income countries	Central Africa	middle-income countries	2015-2019
200	02000012 02	1	AO7	all woman sample	200	cuanza norte-urban	cuanza norte-urban	cuanza norte	-9.669309999999999	14.471415	.36923799	not-zero	female	urban	four or more	middle	No	unskilled	fourth or more	20-34	In union	no education	no	yes	male	unemplyed	Home	no visits	0	no education	Not autonomous	No	big problem	Angola	Upper-middle-income countries	Central Africa	middle-income countries	2015-2019
200	02000016 01	1	AO7	all woman sample	200	cuanza norte-urban	cuanza norte-urban	cuanza norte	-9.669309999999999	14.471415	.36923799	not-zero	male	urban	four or more	middle	Yes	unskilled	fourth or more	35-49	In union	primary	no	yes	female	unemplyed	Home	4 or more	2 or more	no education	Not autonomous	No	not a big problem	Angola	Upper-middle-income countries	Central Africa	middle-income countries	2015-2019
201	02010002 05	1	AO7	all woman sample	201	cunene-rural	cunene-rural	cunene	-17.175198	15.109984	.57094699	zero	male	rural	one	poorest	No	skilled attendant	first	15-19	Not in union	no education		yes	female	unemplyed	Health facility	4 or more	2 or more	no education	Not autonomous	No	big problem	Angola	Upper-middle-income countries	Central Africa	middle-income countries	2015-2019
201	02010003 05	1	AO7	all woman sample	201	cunene-rural	cunene-rural	cunene	-17.175198	15.109984	.57094699	not-zero	male	rural	two	poorest	No	skilled attendant	second	20-34	Not in union	secondary or higher		yes	male	unemplyed	Health facility	4 or more	2 or more	no education	Not autonomous	No	big problem	Angola	Upper-middle-income countries	Central Africa	middle-income countries	2015-2019
202	02020026 02	1	AO7	all woman sample	202	moxico-rural	moxico-rural	moxico	-11.525136	20.723092	.34961799	zero	male	rural	two	poorer	No	unskilled	second	20-34	In union	no education	yes	yes	male	employed	Home	no visits	0	no education	Not autonomous	No	not a big problem	Angola	Upper-middle-income countries	Central Africa	middle-income countries	2015-2019
202	02020024 02	1	AO7	all woman sample	202	moxico-rural	moxico-rural	moxico	-11.525136	20.723092	.34961799	zero	female	rural	three	poorer	Yes	unskilled	third	20-34	In union	no education	no	yes	male	employed	Home	4 or more	2 or more	no education	Not autonomous	No	not a big problem	Angola	Upper-middle-income countries	Central Africa	middle-income countries	2015-2019
202	02020018 02	1	AO7	all woman sample	202	moxico-rural	moxico-rural	moxico	-11.525136	20.723092	.34961799	zero	female	rural	one	poorer	No	unskilled	first	15-19	In union	primary	yes	yes	male	employed	Home	no visits	0	no education	Not autonomous	No	not a big problem	Angola	Upper-middle-income countries	Central Africa	middle-income countries	2015-2019
202	02020005 02	1	AO7	all woman sample	202	moxico-rural	moxico-rural	moxico	-11.525136	20.723092	.34961799	zero	female	rural	two	poorer	Yes	unskilled	second	15-19	In union	no education	yes	yes	male	employed	Home	no visits	0	no education	Not autonomous	Yes	not a big problem	Angola	Upper-middle-income countries	Central Africa	middle-income countries	2015-2019
203	02030014 01	1	AO7	all woman sample	203	bengo-rural	bengo-rural	bengo	-8.65226	13.517859	.146871	not-zero	male	rural	four or more	middle	Yes	skilled attendant	fourth or more	20-34	In union	no education	yes	yes	female	employed	Health facility	4 or more	2 or more	no education	Autonomous	No	not a big problem	Angola	Upper-middle-income countries	Central Africa	middle-income countries	2015-2019
203	02030015 02	1	AO7	all woman sample	203	bengo-rural	bengo-rural	bengo	-8.65226	13.517859	.146871	not-zero	male	rural	one	richest	Yes	skilled attendant	first	20-34	In union	secondary or higher	yes	yes	male	employed	Health facility	no visits	1	no education	Not autonomous	No	not a big problem	Angola	Upper-middle-income countries	Central Africa	middle-income countries	2015-2019
203	02030017 02	1	AO7	all woman sample	203	bengo-rural	bengo-rural	bengo	-8.65226	13.517859	.146871	zero	male	rural	two	richer	Yes	unskilled	second	15-19	In union	primary	yes	yes	male	employed	Home	no visits	0	no education	Autonomous	No	big problem	Angola	Upper-middle-income countries	Central Africa	middle-income countries	2015-2019
203	02030021 02	1	AO7	all woman sample	203	bengo-rural	bengo-rural	bengo	-8.65226	13.517859	.146871	not-zero	female	rural	four or more	middle	Yes	unskilled	fourth or more	20-34	In union	primary	yes	no	male	employed	Home	4 or more	2 or more	no education	Not autonomous	Yes	not a big problem	Angola	Upper-middle-income countries	Central Africa	middle-income countries	2015-2019
203	02030008 02	1	AO7	all woman sample	203	bengo-rural	bengo-rural	bengo	-8.65226	13.517859	.146871	not-zero	male	rural	one	middle	Yes	skilled attendant	first	15-19	In union	secondary or higher	no	yes	male	employed	Health facility	4 or more	2 or more	no education	Not autonomous	Yes	not a big problem	Angola	Upper-middle-income countries	Central Africa	middle-income countries	2015-2019
203	02030016 02	1	AO7	all woman sample	203	bengo-rural	bengo-rural	bengo	-8.65226	13.517859	.146871	not-zero	female	rural	four or more	middle	Yes	skilled attendant	fourth or more	35-49	In union	secondary or higher	no	yes	male	employed	Health facility	4 or more	2 or more	no education	Not autonomous	No	big problem	Angola	Upper-middle-income countries	Central Africa	middle-income countries	2015-2019
203	02030005 02	1	AO7	all woman sample	203	bengo-rural	bengo-rural	bengo	-8.65226	13.517859	.146871	zero	male	rural	four or more	richer	Yes	unskilled	fourth or more	35-49	In union	secondary or higher	yes	yes	male	employed	Home	no visits	0	no education	Not autonomous	No	big problem	Angola	Upper-middle-income countries	Central Africa	middle-income countries	2015-2019
204	02040016 01	1	AO7	all woman sample	204	cunene-urban	cunene-urban	cunene	-15.678227	15.788916	.72262299	zero	male	urban	four or more	poorer	Yes	skilled attendant	fourth or more	20-34	In union	secondary or higher	yes	yes	female	unemplyed	Health facility	no visits	2 or more	no education	Not autonomous	No	big problem	Angola	Upper-middle-income countries	Central Africa	middle-income countries	2015-2019
204	02040001 02	1	AO7	all woman sample	204	cunene-urban	cunene-urban	cunene	-15.678227	15.788916	.72262299	not-zero	male	urban	four or more	middle	Yes	skilled attendant	fourth or more	20-34	In union	secondary or higher	yes	yes	male	employed	Health facility	4 or more	2 or more	no education	Not autonomous	Yes	big problem	Angola	Upper-middle-income countries	Central Africa	middle-income countries	2015-2019
204	02040017 05	1	AO7	all woman sample	204	cunene-urban	cunene-urban	cunene	-15.678227	15.788916	.72262299	not-zero	male	urban	one	richer	No	skilled attendant	first	20-34	Not in union	secondary or higher		no	male	unemplyed	Health facility	4 or more	2 or more	no education	Not autonomous	No	big problem	Angola	Upper-middle-income countries	Central Africa	middle-income countries	2015-2019
204	02040014 01	1	AO7	all woman sample	204	cunene-urban	cunene-urban	cunene	-15.678227	15.788916	.72262299	not-zero	male	urban	four or more	poorer	No	skilled attendant	fourth or more	20-34	In union	primary	yes	no	female	unemplyed	Health facility	4 or more	2 or more	no education	Not autonomous	No	big problem	Angola	Upper-middle-income countries	Central Africa	middle-income countries	2015-2019
205	02050005 02	1	AO7	all woman sample	205	cuando cubango-rural	cuando cubango-rural	cuando cubango	-14.705272	18.677123	.659096	zero	female	rural	four or more	poorer	Yes	unskilled	fourth or more	20-34	In union	no education	no	no	male	employed	Home	no visits	0	no education	Not autonomous	No	big problem	Angola	Upper-middle-income countries	Central Africa	middle-income countries	2015-2019
205	02050023 02	1	AO7	all woman sample	205	cuando cubango-rural	cuando cubango-rural	cuando cubango	-14.705272	18.677123	.659096	zero	male	rural	one	poorer	Yes	unskilled	first	15-19	In union	primary	yes	no	male	unemplyed	Home	no visits	0	no education	Not autonomous	No	big problem	Angola	Upper-middle-income countries	Central Africa	middle-income countries	2015-2019
206	02060020 02	1	AO7	all woman sample	206	cunene-rural	cunene-rural	cunene	-17.048349	15.440339	1.007503	not-zero	male	rural	four or more	poorest	No	unskilled	fourth or more	35-49	In union	no education	no	yes	male	employed	Home	1-3 visits	2 or more	no education	Not autonomous	No	big problem	Angola	Upper-middle-income countries	Central Africa	middle-income countries	2015-2019
206	02060001 03	1	AO7	all woman sample	206	cunene-rural	cunene-rural	cunene	-17.048349	15.440339	1.007503	not-zero	female	rural	three	poorest	No	unskilled	third	20-34	Not in union	primary		yes	male	unemplyed	Home	no visits	2 or more	no education	Not autonomous	Yes	not a big problem	Angola	Upper-middle-income countries	Central Africa	middle-income countries	2015-2019
206	02060015 04	1	AO7	all woman sample	206	cunene-rural	cunene-rural	cunene	-17.048349	15.440339	1.007503	not-zero	female	rural	one	poorest	Yes	skilled attendant	first	20-34	Not in union	secondary or higher		yes	female	unemplyed	Health facility	4 or more	1	no education	Not autonomous	No	big problem	Angola	Upper-middle-income countries	Central Africa	middle-income countries	2015-2019
206	02060008 03	1	AO7	all woman sample	206	cunene-rural	cunene-rural	cunene	-17.048349	15.440339	1.007503	not-zero	male	rural	two	poorest	Yes	skilled attendant	second	20-34	Not in union	secondary or higher		yes	male	unemplyed	Health facility	4 or more	2 or more	no education	Not autonomous	No	big problem	Angola	Upper-middle-income countries	Central Africa	middle-income countries	2015-2019
207	02070014 01	1	AO7	all woman sample	207	bié-rural	bié-rural	bié	-11.270709	16.693282	.713471	zero	male	rural	four or more	poorest	No	unskilled	fourth or more	20-34	Not in union	no education		yes	female	unemplyed	Home	no visits	0	no education	Not autonomous	No	big problem	Angola	Upper-middle-income countries	Central Africa	middle-income countries	2015-2019
207	02070017 02	1	AO7	all woman sample	207	bié-rural	bié-rural	bié	-11.270709	16.693282	.713471	zero	female	rural	one	poorer	No	unskilled	first	20-34	Not in union	primary		yes	female	unemplyed	Home	no visits	0	no education	Not autonomous	No	big problem	Angola	Upper-middle-income countries	Central Africa	middle-income countries	2015-2019
207	02070021 03	1	AO7	all woman sample	207	bié-rural	bié-rural	bié	-11.270709	16.693282	.713471	zero	female	rural	two	poorer	No	unskilled	second	20-34	Not in union	primary		yes	male	unemplyed	Home	4 or more	1	no education	Not autonomous	No	big problem	Angola	Upper-middle-income countries	Central Africa	middle-income countries	2015-2019
207	02070024 02	1	AO7	all woman sample	207	bié-rural	bié-rural	bié	-11.270709	16.693282	.713471	zero	male	rural	four or more	poorest	No	unskilled	fourth or more	20-34	In union	no education	yes	yes	male	employed	Home	1-3 visits	2 or more	no education	Not autonomous	No	big problem	Angola	Upper-middle-income countries	Central Africa	middle-income countries	2015-2019
207	02070014 01	2	AO7	all woman sample	207	bié-rural	bié-rural	bié	-11.270709	16.693282	.713471	zero	male	rural	four or more	poorest	No	unskilled	fourth or more	20-34	Not in union	no education		yes	female	unemplyed	Home	no visits	0	no education	Not autonomous	No	big problem	Angola	Upper-middle-income countries	Central Africa	middle-income countries	2015-2019
207	02070006 02	2	AO7	all woman sample	207	bié-rural	bié-rural	bié	-11.270709	16.693282	.713471	not-zero	female	rural	four or more	poorer	No	unskilled	third	20-34	In union	primary	yes	yes	male	employed	Home	no visits	0	no education	Not autonomous	No	big problem	Angola	Upper-middle-income countries	Central Africa	middle-income countries	2015-2019
208	02080023 01	1	AO7	all woman sample	208	bengo-rural	bengo-rural	bengo	-7.852511	13.721998	.16436601	not-zero	male	rural	one	poorest	No	unskilled	first	15-19	Not in union	primary		yes	female	unemplyed	Home	1-3 visits	1	no education	Not autonomous	No	big problem	Angola	Upper-middle-income countries	Central Africa	middle-income countries	2015-2019
208	02080026 01	1	AO7	all woman sample	208	bengo-rural	bengo-rural	bengo	-7.852511	13.721998	.16436601	zero	female	rural	one	poorer	Yes	unskilled	first	15-19	Not in union	primary		yes	female	unemplyed	Home	4 or more	1	no education	Not autonomous	No	big problem	Angola	Upper-middle-income countries	Central Africa	middle-income countries	2015-2019
208	02080024 02	1	AO7	all woman sample	208	bengo-rural	bengo-rural	bengo	-7.852511	13.721998	.16436601	zero	male	rural	three	poorer	No	skilled attendant	third	20-34	In union	no education	yes	yes	male	employed	Home	4 or more	0	no education	Autonomous	No	big problem	Angola	Upper-middle-income countries	Central Africa	middle-income countries	2015-2019
208	02080003 02	1	AO7	all woman sample	208	bengo-rural	bengo-rural	bengo	-7.852511	13.721998	.16436601	zero	female	rural	four or more	poorest	Yes	skilled attendant	fourth or more	35-49	In union	no education	yes	yes	male	employed	Home	no visits	0	no education	Not autonomous	No	big problem	Angola	Upper-middle-income countries	Central Africa	middle-income countries	2015-2019
209	02090002 03	1	AO7	all woman sample	209	huíla-urban	huíla-urban	huíla	-14.927053	13.508683	.964239	not-zero	female	urban	one	richer	Yes	skilled attendant	first	20-34	Not in union	secondary or higher		no	female	unemplyed	Health facility	4 or more	2 or more	no education	Not autonomous	No	not a big problem	Angola	Upper-middle-income countries	Central Africa	middle-income countries	2015-2019
209	02090008 01	1	AO7	all woman sample	209	huíla-urban	huíla-urban	huíla	-14.927053	13.508683	.964239	not-zero	male	urban	three	poorer	No	skilled attendant	fourth or more	20-34	Not in union	primary		yes	female	unemplyed	Health facility	4 or more	2 or more	no education	Not autonomous	No	big problem	Angola	Upper-middle-income countries	Central Africa	middle-income countries	2015-2019
209	02090014 01	1	AO7	all woman sample	209	huíla-urban	huíla-urban	huíla	-14.927053	13.508683	.964239	not-zero	female	urban	four or more	middle	Yes	skilled attendant	fourth or more	20-34	Not in union	no education		no	female	unemplyed	Health facility	4 or more	2 or more	no education	Not autonomous	Yes	big problem	Angola	Upper-middle-income countries	Central Africa	middle-income countries	2015-2019
209	02090026 02	1	AO7	all woman sample	209	huíla-urban	huíla-urban	huíla	-14.927053	13.508683	.964239	not-zero	female	urban	one	richer	Yes	skilled attendant	first	20-34	In union	secondary or higher	yes	yes	male	employed	Health facility	4 or more	2 or more	no education	Not autonomous	No	big problem	Angola	Upper-middle-income countries	Central Africa	middle-income countries	2015-2019
209	02090001 02	1	AO7	all woman sample	209	huíla-urban	huíla-urban	huíla	-14.927053	13.508683	.964239	not-zero	female	urban	two	richer	Yes	skilled attendant	second	20-34	In union	secondary or higher	no	yes	male	employed	Health facility	4 or more	1	no education	Not autonomous	No	big problem	Angola	Upper-middle-income countries	Central Africa	middle-income countries	2015-2019
209	02090007 02	1	AO7	all woman sample	209	huíla-urban	huíla-urban	huíla	-14.927053	13.508683	.964239	zero	male	urban	two	middle	Yes	skilled attendant	second	20-34	In union	secondary or higher	yes	no	male	unemplyed	Health facility	4 or more	2 or more	no education	Not autonomous	Yes	big problem	Angola	Upper-middle-income countries	Central Africa	middle-income countries	2015-2019
209	02090021 04	1	AO7	all woman sample	209	huíla-urban	huíla-urban	huíla	-14.927053	13.508683	.964239	not-zero	female	urban	one	poorer	Yes	skilled attendant	first	20-34	Not in union	secondary or higher		no	female	unemplyed	Health facility	4 or more	2 or more	no education	Not autonomous	Yes	big problem	Angola	Upper-middle-income countries	Central Africa	middle-income countries	2015-2019
210	02100003 02	1	AO7	all woman sample	210	cuanza norte-urban	cuanza norte-urban	cuanza norte	-9.685911000000001	14.441512	.25755501	not-zero	male	urban	four or more	richer	Yes	skilled attendant	fourth or more	35-49	In union	secondary or higher	yes	yes	male	employed	Health facility	4 or more	2 or more	no education	Not autonomous	Yes	big problem	Angola	Upper-middle-income countries	Central Africa	middle-income countries	2015-2019
210	02100009 02	1	AO7	all woman sample	210	cuanza norte-urban	cuanza norte-urban	cuanza norte	-9.685911000000001	14.441512	.25755501	not-zero	female	urban	one	richer	Yes	skilled attendant	first	20-34	In union	primary	yes	no	male	employed	Health facility	4 or more	2 or more	no education	Not autonomous	No	big problem	Angola	Upper-middle-income countries	Central Africa	middle-income countries	2015-2019
210	02100026 02	1	AO7	all woman sample	210	cuanza norte-urban	cuanza norte-urban	cuanza norte	-9.685911000000001	14.441512	.25755501	not-zero	male	urban	three	richest	Yes	skilled attendant	third	20-34	In union	secondary or higher	yes	no	male	employed	Health facility	1-3 visits	2 or more	no education	Not autonomous	No	big problem	Angola	Upper-middle-income countries	Central Africa	middle-income countries	2015-2019
210	02100021 02	1	AO7	all woman sample	210	cuanza norte-urban	cuanza norte-urban	cuanza norte	-9.685911000000001	14.441512	.25755501	not-zero	male	urban	two	middle	No	unskilled	second	20-34	In union	no education	no	no	male	unemplyed	Home	4 or more	1	no education	Not autonomous	No	big problem	Angola	Upper-middle-income countries	Central Africa	middle-income countries	2015-2019
211	02110002 02	1	AO7	all woman sample	211	uíge-rural	uíge-rural	uíge	-7.227613	15.793235	.53228098	zero	male	rural	four or more	poorer	Yes	unskilled	fourth or more	20-34	In union	secondary or higher	yes	yes	male	employed	Home	4 or more	2 or more	no education	Not autonomous	No	big problem	Angola	Upper-middle-income countries	Central Africa	middle-income countries	2015-2019
211	02110026 03	1	AO7	all woman sample	211	uíge-rural	uíge-rural	uíge	-7.227613	15.793235	.53228098	not-zero	male	rural	three	poorest	No	unskilled	fourth or more	20-34	In union	primary	yes	no	male	unemplyed	Home	4 or more	2 or more	no education	Autonomous	Yes	big problem	Angola	Upper-middle-income countries	Central Africa	middle-income countries	2015-2019
211	02110023 02	1	AO7	all woman sample	211	uíge-rural	uíge-rural	uíge	-7.227613	15.793235	.53228098	not-zero	male	rural	four or more	middle	No	unskilled	fourth or more	35-49	In union	no education	yes	yes	male	employed	Home	4 or more	2 or more	no education	Not autonomous	Yes	big problem	Angola	Upper-middle-income countries	Central Africa	middle-income countries	2015-2019
211	02110020 02	1	AO7	all woman sample	211	uíge-rural	uíge-rural	uíge	-7.227613	15.793235	.53228098	zero	female	rural	four or more	poorer	Yes	unskilled	fourth or more	20-34	In union	primary	yes	yes	male	employed	Home	no visits	0	no education	Not autonomous	No	big problem	Angola	Upper-middle-income countries	Central Africa	middle-income countries	2015-2019
211	02110016 05	1	AO7	all woman sample	211	uíge-rural	uíge-rural	uíge	-7.227613	15.793235	.53228098	zero	female	rural	four or more	poorer	Yes	unskilled	fourth or more	20-34	Not in union	no education		yes	male	unemplyed	Home	no visits	0	no education	Not autonomous	No	big problem	Angola	Upper-middle-income countries	Central Africa	middle-income countries	2015-2019
211	02110013 01	1	AO7	all woman sample	211	uíge-rural	uíge-rural	uíge	-7.227613	15.793235	.53228098	not-zero	female	rural	one	poorest	No	unskilled	third	20-34	Not in union	primary		yes	female	unemplyed	Home	1-3 visits	2 or more	no education	Not autonomous	Yes	big problem	Angola	Upper-middle-income countries	Central Africa	middle-income countries	2015-2019
211	02110015 03	1	AO7	all woman sample	211	uíge-rural	uíge-rural	uíge	-7.227613	15.793235	.53228098	zero	male	rural	one	poorer	Yes	unskilled	first	15-19	Not in union	primary		no	male	unemplyed	Home	4 or more	1	no education	Not autonomous	No	big problem	Angola	Upper-middle-income countries	Central Africa	middle-income countries	2015-2019
212	02120024 02	1	AO7	all woman sample	212	benguela-rural	benguela-rural	benguela	-13.179137	13.878191	1.026847	zero	male	rural	four or more	poorest	No	unskilled	fourth or more	20-34	In union	no education	no	yes	male	employed	Home	no visits	0	no education	Not autonomous	No	big problem	Angola	Upper-middle-income countries	Central Africa	middle-income countries	2015-2019
212	02120006 02	1	AO7	all woman sample	212	benguela-rural	benguela-rural	benguela	-13.179137	13.878191	1.026847	zero	male	rural	four or more	poorest	No	unskilled	fourth or more	35-49	In union	primary	no	yes	male	employed	Home	no visits	0	no education	Not autonomous	No	big problem	Angola	Upper-middle-income countries	Central Africa	middle-income countries	2015-2019
212	02120010 02	1	AO7	all woman sample	212	benguela-rural	benguela-rural	benguela	-13.179137	13.878191	1.026847	zero	female	rural	four or more	poorest	No	unskilled	fourth or more	35-49	In union	no education	yes	yes	male	employed	Home	no visits	0	no education	Autonomous	No	big problem	Angola	Upper-middle-income countries	Central Africa	middle-income countries	2015-2019
212	02120017 06	1	AO7	all woman sample	212	benguela-rural	benguela-rural	benguela	-13.179137	13.878191	1.026847	zero	female	rural	two	poorest	No	unskilled	second	15-19	In union	primary	yes	yes	female	unemplyed	Home	4 or more	2 or more	no education	Not autonomous	No	big problem	Angola	Upper-middle-income countries	Central Africa	middle-income countries	2015-2019
212	02120011 02	1	AO7	all woman sample	212	benguela-rural	benguela-rural	benguela	-13.179137	13.878191	1.026847	zero	male	rural	four or more	poorest	Yes	unskilled	fourth or more	35-49	In union	primary	yes	yes	male	employed	Home	4 or more	2 or more	no education	Not autonomous	Yes	not a big problem	Angola	Upper-middle-income countries	Central Africa	middle-income countries	2015-2019
212	02120020 02	1	AO7	all woman sample	212	benguela-rural	benguela-rural	benguela	-13.179137	13.878191	1.026847	zero	male	rural	three	poorest	Yes	unskilled	third	20-34	In union	primary	yes	yes	male	employed	Home	no visits	0	no education	Autonomous	No	big problem	Angola	Upper-middle-income countries	Central Africa	middle-income countries	2015-2019
213	02130025 01	1	AO7	all woman sample	213	bengo-rural	bengo-rural	bengo	-8.630636000000001	14.924763	.16215301	zero	male	rural	two	poorest	Yes	unskilled	second	20-34	In union	primary	yes	yes	female	employed	Home	no visits	0	no education	Not autonomous	No	big problem	Angola	Upper-middle-income countries	Central Africa	middle-income countries	2015-2019
213	02130024 01	1	AO7	all woman sample	213	bengo-rural	bengo-rural	bengo	-8.630636000000001	14.924763	.16215301	zero	male	rural	three	poorest	No	unskilled	fourth or more	20-34	In union	primary	no	yes	female	employed	Home	no visits	0	no education	Not autonomous	No	big problem	Angola	Upper-middle-income countries	Central Africa	middle-income countries	2015-2019
213	02130009 02	2	AO7	all woman sample	213	bengo-rural	bengo-rural	bengo	-8.630636000000001	14.924763	.16215301	zero	female	rural	four or more	poorest	Yes	unskilled	fourth or more	35-49	In union	primary	yes	no	male	employed	Home	no visits	0	no education	Not autonomous	No	big problem	Angola	Upper-middle-income countries	Central Africa	middle-income countries	2015-2019
213	02130018 02	1	AO7	all woman sample	213	bengo-rural	bengo-rural	bengo	-8.630636000000001	14.924763	.16215301	zero	female	rural	one	poorer	No	unskilled	first	15-19	In union	primary	yes	yes	male	employed	Home	no visits	0	no education	Not autonomous	No	big problem	Angola	Upper-middle-income countries	Central Africa	middle-income countries	2015-2019
214	02140006 03	1	AO7	all woman sample	214	cunene-rural	cunene-rural	cunene	-16.431967	14.799341	.88086402	not-zero	female	rural	three	poorest	No	unskilled	third	20-34	Not in union	no education		yes	female	unemplyed	Home	no visits	0	no education	Not autonomous	No	big problem	Angola	Upper-middle-income countries	Central Africa	middle-income countries	2015-2019
214	02140006 01	1	AO7	all woman sample	214	cunene-rural	cunene-rural	cunene	-16.431967	14.799341	.88086402	not-zero	female	rural	four or more	poorest	No	skilled attendant	fourth or more	35-49	Not in union	no education		yes	female	unemplyed	Health facility	1-3 visits	2 or more	no education	Not autonomous	No	big problem	Angola	Upper-middle-income countries	Central Africa	middle-income countries	2015-2019
214	02140010 01	1	AO7	all woman sample	214	cunene-rural	cunene-rural	cunene	-16.431967	14.799341	.88086402	not-zero	male	rural	two	poorest	No	unskilled	second	20-34	Not in union	no education		no	female	unemplyed	Home	4 or more	2 or more	no education	Not autonomous	No	big problem	Angola	Upper-middle-income countries	Central Africa	middle-income countries	2015-2019
214	02140009 02	1	AO7	all woman sample	214	cunene-rural	cunene-rural	cunene	-16.431967	14.799341	.88086402	not-zero	male	rural	one	poorest	No	unskilled	first	15-19	In union	no education	no	yes	male	employed	Home	1-3 visits	2 or more	no education	Not autonomous	No	big problem	Angola	Upper-middle-income countries	Central Africa	middle-income countries	2015-2019
214	02140006 02	1	AO7	all woman sample	214	cunene-rural	cunene-rural	cunene	-16.431967	14.799341	.88086402	not-zero	male	rural	three	poorest	No	unskilled	third	35-49	Not in union	no education		yes	female	unemplyed	Home	1-3 visits	2 or more	no education	Not autonomous	No	big problem	Angola	Upper-middle-income countries	Central Africa	middle-income countries	2015-2019
215	02150007 01	1	AO7	all woman sample	215	luanda-urban	luanda-urban	luanda	-8.905893000000001	13.211567	2.299778	not-zero	male	urban	four or more	middle	Yes	unskilled	fourth or more	35-49	In union	no education	no	yes	female	employed	Home	4 or more	2 or more	no education	Not autonomous	Yes	big problem	Angola	Upper-middle-income countries	Central Africa	middle-income countries	2015-2019
215	02150016 03	1	AO7	all woman sample	215	luanda-urban	luanda-urban	luanda	-8.905893000000001	13.211567	2.299778	not-zero	male	urban	one	middle	Yes	skilled attendant	first	20-34	Not in union	secondary or higher		yes	male	unemplyed	Health facility	4 or more	2 or more	no education	Not autonomous	No	big problem	Angola	Upper-middle-income countries	Central Africa	middle-income countries	2015-2019
215	02150006 01	1	AO7	all woman sample	215	luanda-urban	luanda-urban	luanda	-8.905893000000001	13.211567	2.299778	not-zero	male	urban	three	poorer	No	skilled attendant	third	20-34	Not in union	no education		yes	female	unemplyed	Health facility	4 or more	1	no education	Not autonomous	No	big problem	Angola	Upper-middle-income countries	Central Africa	middle-income countries	2015-2019
215	02150011 02	1	AO7	all woman sample	215	luanda-urban	luanda-urban	luanda	-8.905893000000001	13.211567	2.299778	zero	female	urban	four or more	middle	Yes	unskilled	fourth or more	20-34	In union	primary	yes	yes	male	employed	Home	1-3 visits	2 or more	no education	Not autonomous	No	not a big problem	Angola	Upper-middle-income countries	Central Africa	middle-income countries	2015-2019
215	02150023 02	1	AO7	all woman sample	215	luanda-urban	luanda-urban	luanda	-8.905893000000001	13.211567	2.299778	not-zero	female	urban	two	poorer	No	skilled attendant	second	20-34	Not in union	no education		no	female	unemplyed	Health facility	4 or more	1	no education	Not autonomous	No	big problem	Angola	Upper-middle-income countries	Central Africa	middle-income countries	2015-2019
216	02160026 02	1	AO7	all woman sample	216	huíla-rural	huíla-rural	huíla	-13.550179	16.014597	2.0770531	not-zero	male	rural	four or more	middle	Yes	skilled attendant	fourth or more	20-34	In union	secondary or higher	yes	yes	male	employed	Health facility	1-3 visits	1	no education	Autonomous	No	not a big problem	Angola	Upper-middle-income countries	Central Africa	middle-income countries	2015-2019
216	02160018 01	1	AO7	all woman sample	216	huíla-rural	huíla-rural	huíla	-13.550179	16.014597	2.0770531	not-zero	female	rural	two	poorer	Yes	unskilled	second	20-34	Not in union	secondary or higher		yes	female	unemplyed	Home	4 or more	2 or more	no education	Not autonomous	No	not a big problem	Angola	Upper-middle-income countries	Central Africa	middle-income countries	2015-2019
216	02160017 02	2	AO7	all woman sample	216	huíla-rural	huíla-rural	huíla	-13.550179	16.014597	2.0770531	zero	male	rural	four or more	poorer	Yes	skilled attendant	fourth or more	35-49	In union	no education	no	no	male	employed	Home	no visits	0	no education	Not autonomous	No	big problem	Angola	Upper-middle-income countries	Central Africa	middle-income countries	2015-2019
216	02160025 01	2	AO7	all woman sample	216	huíla-rural	huíla-rural	huíla	-13.550179	16.014597	2.0770531	not-zero	female	rural	four or more	middle	Yes	unskilled	third	20-34	In union	primary	no	yes	female	unemplyed	Home	no visits	0	no education	Not autonomous	No	not a big problem	Angola	Upper-middle-income countries	Central Africa	middle-income countries	2015-2019
216	02160019 01	1	AO7	all woman sample	216	huíla-rural	huíla-rural	huíla	-13.550179	16.014597	2.0770531	not-zero	male	rural	one	middle	Yes	skilled attendant	first	20-34	In union	secondary or higher	yes	yes	female	unemplyed	Health facility	1-3 visits	2 or more	no education	Autonomous	No	not a big problem	Angola	Upper-middle-income countries	Central Africa	middle-income countries	2015-2019
216	02160002 02	1	AO7	all woman sample	216	huíla-rural	huíla-rural	huíla	-13.550179	16.014597	2.0770531	not-zero	male	rural	one	poorer	No	skilled attendant	first	20-34	In union	secondary or higher	yes	yes	male	employed	Health facility	no visits	0	no education	Not autonomous	No	big problem	Angola	Upper-middle-income countries	Central Africa	middle-income countries	2015-2019
216	02160020 01	1	AO7	all woman sample	216	huíla-rural	huíla-rural	huíla	-13.550179	16.014597	2.0770531	zero	female	rural	four or more	poorest	No	skilled attendant	fourth or more	35-49	Not in union	primary		yes	female	unemplyed	Health facility	4 or more	2 or more	no education	Not autonomous	No	big problem	Angola	Upper-middle-income countries	Central Africa	middle-income countries	2015-2019
216	02160003 03	1	AO7	all woman sample	216	huíla-rural	huíla-rural	huíla	-13.550179	16.014597	2.0770531	zero	male	rural	one	poorer	No	unskilled	first	15-19	Not in union	primary		yes	male	unemplyed	Home	1-3 visits	1	no education	Not autonomous	No	big problem	Angola	Upper-middle-income countries	Central Africa	middle-income countries	2015-2019
216	02160022 01	1	AO7	all woman sample	216	huíla-rural	huíla-rural	huíla	-13.550179	16.014597	2.0770531	not-zero	male	rural	four or more	middle	Yes	skilled attendant	fourth or more	20-34	Not in union	no education		no	female	unemplyed	Health facility	4 or more	2 or more	no education	Not autonomous	No	not a big problem	Angola	Upper-middle-income countries	Central Africa	middle-income countries	2015-2019
216	02160010 02	1	AO7	all woman sample	216	huíla-rural	huíla-rural	huíla	-13.550179	16.014597	2.0770531	not-zero	male	rural	four or more	poorest	No	unskilled	fourth or more	20-34	In union	secondary or higher	yes	yes	male	employed	Home	4 or more	0	no education	Autonomous	No	not a big problem	Angola	Upper-middle-income countries	Central Africa	middle-income countries	2015-2019
216	02160006 02	1	AO7	all woman sample	216	huíla-rural	huíla-rural	huíla	-13.550179	16.014597	2.0770531	not-zero	female	rural	four or more	poorest	No	unskilled	fourth or more	20-34	In union	primary	yes	no	male	employed	Home	4 or more	2 or more	no education	Not autonomous	Yes	not a big problem	Angola	Upper-middle-income countries	Central Africa	middle-income countries	2015-2019
217	02170004 01	1	AO7	all woman sample	217	cuanza sul-rural	cuanza sul-rural	cuanza sul	-9.834118999999999	14.826709	1.2809221	not-zero	male	rural	two	poorest	No	skilled attendant	second	20-34	In union	no education	yes	yes	female	unemplyed	Health facility	no visits	0	no education	Autonomous	No	big problem	Angola	Upper-middle-income countries	Central Africa	middle-income countries	2015-2019
217	02170003 02	1	AO7	all woman sample	217	cuanza sul-rural	cuanza sul-rural	cuanza sul	-9.834118999999999	14.826709	1.2809221	zero	male	rural	four or more	poorest	No	unskilled	fourth or more	35-49	In union	no education	yes	yes	male	employed	Home	1-3 visits	2 or more	no education	Not autonomous	No	big problem	Angola	Upper-middle-income countries	Central Africa	middle-income countries	2015-2019
218	02180015 03	1	AO7	all woman sample	218	namibe-urban	namibe-urban	namibe	-15.191882	12.154841	.20784201	not-zero	male	urban	one	richer	Yes	skilled attendant	first	20-34	Not in union	secondary or higher		yes	female	unemplyed	Health facility	4 or more	2 or more	no education	Not autonomous	Yes	not a big problem	Angola	Upper-middle-income countries	Central Africa	middle-income countries	2015-2019
218	02180012 01	1	AO7	all woman sample	218	namibe-urban	namibe-urban	namibe	-15.191882	12.154841	.20784201	not-zero	female	urban	four or more	middle	Yes	unskilled	fourth or more	20-34	Not in union	primary		yes	female	unemplyed	Home	4 or more	1	no education	Not autonomous	Yes	not a big problem	Angola	Upper-middle-income countries	Central Africa	middle-income countries	2015-2019
218	02180005 02	1	AO7	all woman sample	218	namibe-urban	namibe-urban	namibe	-15.191882	12.154841	.20784201	not-zero	male	urban	three	richest	Yes	skilled attendant	third	20-34	In union	secondary or higher	yes	yes	male	employed	Health facility	4 or more	2 or more	no education	Not autonomous	No	big problem	Angola	Upper-middle-income countries	Central Africa	middle-income countries	2015-2019
219	02190018 03	1	AO7	all woman sample	219	namibe-urban	namibe-urban	namibe	-15.217429	12.131375	.20990001	not-zero	female	urban	one	richer	Yes	skilled attendant	first	15-19	Not in union	secondary or higher		yes	male	unemplyed	Health facility	4 or more	2 or more	no education	Not autonomous	No	not a big problem	Angola	Upper-middle-income countries	Central Africa	middle-income countries	2015-2019
219	02190001 02	1	AO7	all woman sample	219	namibe-urban	namibe-urban	namibe	-15.217429	12.131375	.20990001	not-zero	female	urban	three	richer	Yes	unskilled	third	20-34	In union	secondary or higher	yes	no	male	employed	Home	4 or more	2 or more	no education	Autonomous	Yes	not a big problem	Angola	Upper-middle-income countries	Central Africa	middle-income countries	2015-2019
219	02190005 02	1	AO7	all woman sample	219	namibe-urban	namibe-urban	namibe	-15.217429	12.131375	.20990001	not-zero	male	urban	three	richer	Yes	skilled attendant	third	20-34	In union	primary	yes	yes	male	employed	Health facility	4 or more	2 or more	no education	Not autonomous	Yes	not a big problem	Angola	Upper-middle-income countries	Central Africa	middle-income countries	2015-2019
220	02200004 01	1	AO7	all woman sample	220	malanje-rural	malanje-rural	malanje	-8.748448	15.825732	.395717	not-zero	male	rural	four or more	poorest	No	unskilled	fourth or more	20-34	In union	primary	yes	yes	female	unemplyed	Home	1-3 visits	0	no education	Not autonomous	No	big problem	Angola	Upper-middle-income countries	Central Africa	middle-income countries	2015-2019
220	02200026 09	2	AO7	all woman sample	220	malanje-rural	malanje-rural	malanje	-8.748448	15.825732	.395717	not-zero	female	rural	two	poorest	No	unskilled	first	15-19	In union	no education	yes	yes	female	unemplyed	Home	no visits	0	no education	Not autonomous	No	big problem	Angola	Upper-middle-income countries	Central Africa	middle-income countries	2015-2019
220	02200010 02	1	AO7	all woman sample	220	malanje-rural	malanje-rural	malanje	-8.748448	15.825732	.395717	zero	female	rural	four or more	poorest	No	unskilled	fourth or more	35-49	In union	no education	yes	yes	male	employed	Home	1-3 visits	0	no education	Not autonomous	No	big problem	Angola	Upper-middle-income countries	Central Africa	middle-income countries	2015-2019
220	02200012 02	1	AO7	all woman sample	220	malanje-rural	malanje-rural	malanje	-8.748448	15.825732	.395717	zero	male	rural	four or more	poorest	No	unskilled	fourth or more	35-49	In union	primary	yes	yes	male	employed	Home	no visits	0	no education	Not autonomous	No	big problem	Angola	Upper-middle-income countries	Central Africa	middle-income countries	2015-2019
220	02200021 02	1	AO7	all woman sample	220	malanje-rural	malanje-rural	malanje	-8.748448	15.825732	.395717	zero	male	rural	three	poorer	No	unskilled	third	15-19	In union	primary	yes	yes	male	employed	Home	no visits	0	no education	Not autonomous	No	big problem	Angola	Upper-middle-income countries	Central Africa	middle-income countries	2015-2019
221	02210002 02	1	AO7	all woman sample	221	cunene-rural	cunene-rural	cunene	-17.00246	16.224902	.52081299	not-zero	male	rural	four or more	poorest	No	unskilled	fourth or more	20-34	Not in union	no education		yes	female	unemplyed	Home	no visits	0	no education	Not autonomous	No	big problem	Angola	Upper-middle-income countries	Central Africa	middle-income countries	2015-2019
221	02210003 02	1	AO7	all woman sample	221	cunene-rural	cunene-rural	cunene	-17.00246	16.224902	.52081299	zero	male	rural	four or more	poorest	No	unskilled	fourth or more	20-34	Not in union	no education		yes	male	unemplyed	Home	1-3 visits	2 or more	no education	Not autonomous	No	big problem	Angola	Upper-middle-income countries	Central Africa	middle-income countries	2015-2019
221	02210009 02	1	AO7	all woman sample	221	cunene-rural	cunene-rural	cunene	-17.00246	16.224902	.52081299	not-zero	female	rural	three	poorest	No	unskilled	third	20-34	In union	no education	no	yes	male	employed	Home	1-3 visits	2 or more	no education	Not autonomous	No	big problem	Angola	Upper-middle-income countries	Central Africa	middle-income countries	2015-2019
221	02210013 04	1	AO7	all woman sample	221	cunene-rural	cunene-rural	cunene	-17.00246	16.224902	.52081299	zero	female	rural	two	poorest	No	unskilled	second	20-34	Not in union	no education		yes	female	unemplyed	Home	4 or more	2 or more	no education	Not autonomous	No	big problem	Angola	Upper-middle-income countries	Central Africa	middle-income countries	2015-2019
221	02210024 01	1	AO7	all woman sample	221	cunene-rural	cunene-rural	cunene	-17.00246	16.224902	.52081299	not-zero	female	rural	four or more	poorest	No	unskilled	fourth or more	20-34	Not in union	no education		yes	female	unemplyed	Home	4 or more	2 or more	no education	Not autonomous	Yes	big problem	Angola	Upper-middle-income countries	Central Africa	middle-income countries	2015-2019
221	02210023 03	1	AO7	all woman sample	221	cunene-rural	cunene-rural	cunene	-17.00246	16.224902	.52081299	not-zero	male	rural	one	poorest	No	unskilled	first	15-19	Not in union	no education		yes	female	unemplyed	Home	1-3 visits	2 or more	no education	Not autonomous	Yes	big problem	Angola	Upper-middle-income countries	Central Africa	middle-income countries	2015-2019
222	02220018 02	1	AO7	all woman sample	222	moxico-urban	moxico-urban	moxico	-11.899668	22.91323	.63444698	not-zero	female	urban	two	poorer	Yes	unskilled	second	20-34	In union	no education	yes	no	male	employed	Home	1-3 visits	2 or more	no education	Not autonomous	No	not a big problem	Angola	Upper-middle-income countries	Central Africa	middle-income countries	2015-2019
222	02220010 01	1	AO7	all woman sample	222	moxico-urban	moxico-urban	moxico	-11.899668	22.91323	.63444698	zero	female	urban	one	poorer	No	unskilled	first	15-19	Not in union	primary		no	female	unemplyed	Home	no visits	0	no education	Not autonomous	No	big problem	Angola	Upper-middle-income countries	Central Africa	middle-income countries	2015-2019
222	02220003 01	1	AO7	all woman sample	222	moxico-urban	moxico-urban	moxico	-11.899668	22.91323	.63444698	zero	female	urban	four or more	middle	Yes	unskilled	fourth or more	20-34	In union	no education	no	yes	female	unemplyed	Home	no visits	0	no education	Autonomous	Yes	not a big problem	Angola	Upper-middle-income countries	Central Africa	middle-income countries	2015-2019
222	02220019 02	1	AO7	all woman sample	222	moxico-urban	moxico-urban	moxico	-11.899668	22.91323	.63444698	not-zero	male	urban	three	poorer	No	skilled attendant	third	20-34	In union	primary	no	no	male	unemplyed	Home	no visits	1	no education	Autonomous	No	not a big problem	Angola	Upper-middle-income countries	Central Africa	middle-income countries	2015-2019
222	02220006 02	1	AO7	all woman sample	222	moxico-urban	moxico-urban	moxico	-11.899668	22.91323	.63444698	not-zero	female	urban	one	poorer	No	skilled attendant	first	20-34	In union	primary	no	no	male	employed	Home	4 or more	0	no education	Not autonomous	No	big problem	Angola	Upper-middle-income countries	Central Africa	middle-income countries	2015-2019
222	02220024 01	1	AO7	all woman sample	222	moxico-urban	moxico-urban	moxico	-11.899668	22.91323	.63444698	not-zero	male	urban	four or more	poorest	No	skilled attendant	fourth or more	20-34	In union	no education	no	yes	female	unemplyed	Home	4 or more	0	no education	Autonomous	Yes	not a big problem	Angola	Upper-middle-income countries	Central Africa	middle-income countries	2015-2019
223	02230012 01	1	AO7	all woman sample	223	bengo-urban	bengo-urban	bengo	-8.679251000000001	13.444547	.25429201	not-zero	female	urban	three	middle	No	skilled attendant	third	20-34	Not in union	secondary or higher		yes	female	unemplyed	Health facility	4 or more	0	no education	Not autonomous	No	not a big problem	Angola	Upper-middle-income countries	Central Africa	middle-income countries	2015-2019
[truncated: 58,157 more rows]
